# Supplementary material for: PanoView: An iterative clustering method for single-cell RNA sequencing data
Source: PLoS Comput Biol. 2019 Aug 30;15(8):e1007040. doi: 10.1371/journal.pcbi.1007040 (PMC6742414; doi:10.1371/journal.pcbi.1007040)
Supplement: S3 Table — The result of ARI calculation in scRNA-seq datasets (XLSX) [file pcbi.1007040.s008.xlsx]

## Sheet: ARI
Dataset	PanoView	RCA	SC3	Scanpy	Seurat	pcaReduce	TSNE+Km	PCA+DB	Kmeans	PCA+Km
Campbell	0.653829	0.00688785	none	0.209996	0.312045	none	0.184946	0.564559	0.199735	0.125032
Baron	0.880724	0.535288	0.55278	0.48374	0.616873	0.303408	0.461656	0.271967	0.29121	0.232546
Tirosh	0.689918	0.773759	0.11889	0.22604	0.328438	0.304899	0.271172	0.484872	0.436927	0.254558
Zeisel	0.76772	0.441166	0.411329	0.369533	0.565703	0.324725	0.291859	0.208042	0.092876	0.137386
Villani	0.346779	0.244977	0.690147	0.598945	0.70433	0.561931	0.363228	0.416843	0.585495	0.414349
Usoskin	0.800858	0.627844	0.562456	0.406531	0.505001	0.105074	0.0495503	0.0970513	0.03801	0.153129
Patel	0.445906	0.0657104	0.630526	0.65633	0.760006	0.460776	0.317849	0.172316	0.149061	0.15832
Pollen	0.849977	0.800367	0.959735	0.838474	0.804789	0.850213	0.844282	0.326733	0.846024	0.437646
Deng	0.465211	0.450471	0.664485	0.605479	0.428358	0.484938	0.427062	0.413094	0.381478	0.420281
Goolam	0.918689	0.883085	0.597345	0.365259	0.189278	0.361399	0.144719	0.240659	0.324536	0.303559
Yan	0.765875	0.588036	0.649965	0.703783	0.420992	0.762446	0.690827	0.574588	0.689	0.566514
