# Supplementary material for: PanoView: An iterative clustering method for single-cell RNA sequencing data
Source: PLoS Comput Biol. 2019 Aug 30;15(8):e1007040. doi: 10.1371/journal.pcbi.1007040 (PMC6742414; doi:10.1371/journal.pcbi.1007040)
Supplement: S4 Table — 500 clustering results of PanoView that includes ARI, values of parameters, and the computational cost. (XLSX) [file pcbi.1007040.s009.xlsx]

## Sheet: ARI
Parameters(CellMaximum,Gini,Bc,Bg,maxbb,Zscore,GeneLow,fclust_dis)	Yan	Goolam	Deng	Pollen	Patel	Usoskin	Villani	Zeisel	Tirosh	Baron
(1000, 0.01, 10, 10, 10, 1, 1, 0.3)	0.688549	0.842525	0.453948	0.722555	0.00584473	0.377138	0.0610637	0.673344	0.48509	0.864365
(1000, 0.01, 10, 10, 10, 1.5, 0.5, 0.1)	0.676559	0.529204	0.464582	0.856656	0.590535	0.755473	0.357635	0.76969	0.695546	0.907292
(1000, 0.01, 10, 10, 10, 2, 0.5, 0.3)	0.624467	0.794264	0.426228	0.905105	0.124364	0.776667	0.438541	0.662707	0.485126	0.903593
(1000, 0.01, 10, 10, 20, 1, 0.1, 0.3)	0.665116	0.524431	0.455461	0.706645	0	0.0382344	-8.67925e-05	0.657574	0.535255	0.373804
(1000, 0.01, 10, 10, 20, 1, 0.5, 0.1)	0.676559	0.853531	0.458026	0.884524	0.390695	0.566552	0.325636	0.647511	0.757811	0.918961
(1000, 0.01, 10, 10, 20, 1, 0.5, 0.3)	0.731989	0.867426	0.458026	0.757563	0.321717	0.30187	0.0923356	0.495809	0.537724	0.875043
(1000, 0.01, 10, 10, 20, 1.5, 0.1, 0.3)	0.775422	0.860543	0.4504	0.769434	0.331755	0.313533	0.142932	0.467661	0.476042	0.764273
(1000, 0.01, 10, 10, 20, 1.5, 1, 0.2)	0.769227	0.871941	0.463377	0.875561	0.497417	0.78158	0.198983	0.801996	0.719353	0.847985
(1000, 0.01, 10, 10, 20, 2, 0.5, 0.1)	0.719873	0.490811	0.421757	0.90134	0.518633	0.788755	0.588424	0.777277	0.695388	0.904019
(1000, 0.01, 10, 10, 20, 2, 0.5, 0.2)	0.624467	0.769851	0.426228	0.905105	0.491883	0.79501	0.437855	0.78036	0.695414	0.904019
(1000, 0.01, 10, 20, 10, 1, 0.1, 0.2)	0.731989	0.906017	0.456709	0.875702	0.131009	0.254914	-0.00018246	0.693618	0.483457	0.876058
(1000, 0.01, 10, 20, 10, 1.5, 1, 0.1)	0.719873	0.523596	0.453815	0.875561	0.573553	0.775094	0.424959	0.509271	0.695174	0.821653
(1000, 0.01, 10, 20, 10, 1.5, 1, 0.3)	0.769227	0.884654	0.435935	0.916935	0.201736	0.415863	0.192469	0.510443	0.473227	0.838814
(1000, 0.01, 10, 20, 20, 1.5, 1, 0.2)	0.769227	0.871941	0.463377	0.875561	0.497417	0.78158	0.427401	0.50934	0.695174	0.821014
(1000, 0.01, 10, 20, 5, 1, 0.1, 0.2)	0.731989	0.906017	0.456709	0.835171	0.275523	0.254914	0	0.693618	0.483457	0.876058
(1000, 0.01, 10, 20, 5, 1.5, 0.5, 0.3)	0.731989	0.909873	0.419967	0.95285	0.502457	0.417998	0	0.67722	0.54589	0.881651
(1000, 0.01, 10, 20, 5, 1.5, 1, 0.2)	0.769227	0.871941	0.463377	0.875561	0.497417	0.78158	0.424708	0.50934	0.695174	0.796488
(1000, 0.01, 10, 20, 5, 1.5, 1, 0.3)	0.769227	0.884654	0.435935	0.916935	0.201736	0.387024	0.331943	0.510443	0.473227	0.834003
(1000, 0.01, 10, 20, 5, 2, 0.1, 0.3)	0.818167	0.794264	0.283835	0.932822	0.149691	0.306801	0.323381	0.665275	0.474501	0.912612
(1000, 0.01, 10, 30, 10, 1, 0.1, 0.2)	0.731989	0.906017	0.456709	0.875702	0.275523	0.254914	-0.000254556	0.517811	0.38803	0.906329
(1000, 0.01, 10, 30, 5, 1, 0.1, 0.1)	0.676559	0.892569	0.437877	0.826151	0.373725	0.270924	0.350271	0.517811	0.676187	0.906463
(1000, 0.01, 10, 30, 5, 1, 0.1, 0.2)	0.731989	0.906017	0.456709	0.875702	0.134748	0.254914	0.342575	0.517811	0.38803	0.906329
(1000, 0.01, 20, 10, 10, 1, 0.1, 0.3)	0.75656	0.902106	0.424025	0.748848	0.322498	0.302235	0.0945208	0.489882	0.535032	0.774974
(1000, 0.01, 20, 10, 10, 1, 0.5, 0.3)	0.769227	0.884232	0.447103	0.693943	0.159788	0.503052	0.221399	0.440378	0.468135	0.874854
(1000, 0.01, 20, 10, 10, 2, 1, 0.2)	0.851397	0.808941	0.439721	0.859449	0.551791	0.874883	0.515026	0.754047	0.4629	0.760639
(1000, 0.01, 20, 10, 10, 2, 1, 0.3)	0.795973	0.807771	0.485502	0.836787	0.671244	0.829359	0.366577	0.631993	0.713627	0.760984
(1000, 0.01, 20, 10, 20, 1, 0.1, 0.3)	0.75656	0.902106	0.424025	0.791979	0.248292	0.302235	0.097864	0.489882	0.535032	0.774974
(1000, 0.01, 20, 10, 20, 1, 1, 0.1)	0.635031	0.408397	0.468631	0.876277	0.500043	0.58061	0.433348	0.642089	0.679855	0.888589
(1000, 0.01, 20, 10, 20, 1.5, 0.5, 0.3)	0.765875	0.918689	0.465211	0.794981	0.414909	0.453361	0.43705	0.505041	0.476691	0.894017
(1000, 0.01, 20, 10, 20, 1.5, 1, 0.1)	0.654576	0.384528	0.430995	0.802675	0.50783	0.41855	0.41445	0.759007	0.692045	0.839509
(1000, 0.01, 20, 10, 5, 1, 0.5, 0.2)	0.769227	0.918689	0.459216	0.844518	0.425218	0.525196	0	0.574402	0.463116	0.920907
(1000, 0.01, 20, 10, 5, 1, 1, 0.2)	0.731989	0.918689	0.436142	0.817593	0.552986	0.531496	0.426794	0.642129	0.455235	0.889872
(1000, 0.01, 20, 20, 10, 1, 0.1, 0.3)	0.75656	0.902106	0.424025	0.748848	0.489486	0.302235	0.094126	0.477958	0.451153	0.386949
(1000, 0.01, 20, 20, 10, 1, 1, 0.3)	0.731989	0.918689	0.459216	0.817956	0.00514491	0.278494	0	0.772844	0.458818	0.901582
(1000, 0.01, 20, 20, 10, 1.5, 1, 0.1)	0.654576	0.384528	0.430995	0.802675	0.50783	0.41855	0.412682	0.478227	0.676736	0.816031
(1000, 0.01, 20, 20, 20, 1, 1, 0.3)	0.731989	0.918689	0.459216	0.861492	0	0.281455	0.191425	0.772844	0.458818	0.901582
(1000, 0.01, 20, 20, 20, 1.5, 0.1, 0.1)	0.650352	0.802027	0.423472	0.858292	0.452099	0.569221	0.523117	0.503026	0.70116	0.912466
(1000, 0.01, 20, 20, 20, 2, 0.5, 0.3)	0.750257	0.895063	0.467792	0.920132	0.487617	0.796765	0.517587	0.779368	0.709506	0.867547
(1000, 0.01, 20, 20, 5, 1, 0.1, 0.1)	0.668028	0.830897	0.460168	0.947313	0.557558	0.548811	0	0.598721	0.7096	0.920974
(1000, 0.01, 20, 20, 5, 1, 0.1, 0.2)	0.72471	0.902106	0.466405	0.858189	0.301474	0.490566	0.330591	0.598721	0.464614	0.88329
(1000, 0.01, 20, 20, 5, 1, 0.5, 0.1)	0.658782	0.55841	0.449722	0.75975	0.472476	0.504247	0.43316	0.633676	0.657332	0.893178
(1000, 0.01, 20, 20, 5, 1, 0.5, 0.3)	0.769227	0.884232	0.459216	0.693038	0.462974	0.535599	0.299534	0.488683	0.472011	0.865875
(1000, 0.01, 20, 20, 5, 2, 0.5, 0.2)	0.750257	0.87056	0.430869	0.920132	0.631701	0.699138	0.458668	0.778187	0.455308	0.863763
(1000, 0.01, 20, 20, 5, 2, 0.5, 0.3)	0.750257	0.895063	0.444944	0.920132	0.487617	0.796765	0.445714	0.779368	0.709506	0.867547
(1000, 0.01, 20, 30, 10, 1, 0.1, 0.3)	0.75656	0.902106	0.424025	0.748848	0.244995	0.302235	0.103788	0.659292	0.50813	0.775658
(1000, 0.01, 20, 30, 10, 1.5, 0.1, 0.2)	0.765875	0.83763	0.459193	0.865008	0.330272	0.524802	0.0809554	0.735176	0.457994	0.894859
(1000, 0.01, 20, 30, 5, 1, 0.1, 0.1)	0.668028	0.830897	0.460168	0.865481	0.552546	0.548811	0	0.641718	0.708031	0.920197
(1000, 0.01, 20, 30, 5, 2, 0.5, 0.1)	0.594751	0.38995	0.430869	0.912644	0.570682	0.695991	0.102126	0.787551	0.341469	0.866291
(1000, 0.01, 20, 30, 5, 2, 0.5, 0.2)	0.750257	0.87056	0.430869	0.920132	0.631701	0.699138	0.361477	0.812206	0.427621	0.868715
(1000, 0.01, 30, 10, 10, 1.5, 0.1, 0.1)	0.690666	0.879029	0.490795	0.847573	0.344845	0.300709	0.51714	0.506065	0.692856	0.905032
(1000, 0.01, 30, 10, 10, 1.5, 1, 0.2)	0.769227	0.894458	0.416237	0.824675	0.453131	0.640829	0.525543	0.450006	0.693158	0.773668
(1000, 0.01, 30, 10, 10, 1.5, 1, 0.3)	0.769227	0.918689	0.430228	0.900738	0.32735	0.81969	0.538455	0.450264	0.455142	0.785847
(1000, 0.01, 30, 10, 10, 2, 0.1, 0.1)	0.671616	0.639481	0.412379	0.853873	0.692645	0.271142	0.400252	0.732555	0.688545	0.903163
(1000, 0.01, 30, 10, 20, 1, 0.1, 0.3)	0.769227	0.906017	0.416227	0.690576	0.268047	0.306534	0.000786357	0.664706	0.476787	0.775897
(1000, 0.01, 30, 10, 5, 2, 1, 0.2)	0.719873	0.565388	0.554985	0.811286	0.639947	0.491459	0.373742	0.745666	0.461159	0.762226
(1000, 0.01, 30, 10, 5, 2, 1, 0.3)	0.769227	0.918689	0.548436	0.845902	0.624424	0.729326	0.511798	0.629976	0.713142	0.763626
(1000, 0.01, 30, 20, 10, 1, 0.5, 0.2)	0.722089	0.931238	0.458871	0.76059	0.348612	0.339599	0.459413	0.61279	0.470556	0.882553
(1000, 0.01, 30, 20, 10, 1, 0.5, 0.3)	0.769227	0.906017	0.457943	0.809493	0.236553	0.385638	0.43482	0.617217	0.487862	0.883541
(1000, 0.01, 30, 20, 20, 2, 0.1, 0.2)	0.579684	0.685261	0.431801	0.872849	0.562818	0.472888	0.428903	0.70658	0.689386	0.896952
(1000, 0.01, 30, 20, 5, 1.5, 0.1, 0.2)	0.598992	0.921625	0.460598	0.82324	0.349695	0.442648	0.478615	0.722116	0.694182	0.927402
(1000, 0.01, 30, 20, 5, 2, 0.1, 0.2)	0.579684	0.685261	0.386923	0.920132	0.366426	0.472888	0.452965	0.70658	0.691277	0.895397
(1000, 0.01, 30, 30, 10, 1, 0.5, 0.1)	0.634358	0.601103	0.422809	0.742551	0.432085	0.242455	0.568175	0.407671	0.680112	0.894639
(1000, 0.01, 30, 30, 10, 1.5, 0.1, 0.1)	0.690666	0.879029	0.490795	0.849642	0.370891	0.300949	0.466721	0.72385	0.680066	0.904838
(1000, 0.01, 30, 30, 10, 1.5, 0.5, 0.1)	0.664016	0.609154	0.39631	0.87826	0.399238	0.353753	0.51213	0.611578	0.445942	0.847922
(1000, 0.01, 30, 30, 20, 1, 1, 0.3)	0.598992	0.882619	0.431625	0.697108	0.310898	0.499949	0.563057	0.64845	0.46705	0.825396
(1000, 0.01, 30, 30, 20, 1.5, 0.1, 0.1)	0.690666	0.879029	0.490795	0.860496	0.370891	0.300709	0.437273	0.72385	0.680066	0.900747
(1000, 0.01, 30, 30, 20, 1.5, 0.5, 0.1)	0.664016	0.609154	0.39631	0.87826	0.399238	0.353753	0.51213	0.611578	0.445942	0.849193
(1000, 0.01, 30, 30, 5, 1, 0.1, 0.3)	0.769227	0.906017	0.456644	0.724976	0.238662	0.306534	0.0906102	0.629561	0.503606	0.38678
(1000, 0.01, 30, 30, 5, 1, 1, 0.3)	0.598992	0.882619	0.450314	0.805679	0.310898	0.512859	0.283465	0.64845	0.475926	0.880488
(1000, 0.01, 30, 30, 5, 2, 0.5, 0.1)	0.513655	0.391154	0.157866	0.895733	0.506514	0.339758	0.321248	0.794023	0.384641	0.860523
(1000, 0.01, 30, 30, 5, 2, 1, 0.1)	0.655629	0.400022	0.493998	0.744824	0.489886	0.362991	0.374324	0.63383	0.245088	0.609459
(1000, 0.05, 10, 10, 10, 1, 0.5, 0.2)	0.731989	0.89869	0.458026	0.884524	0.00899207	0.405625	0.0959504	0.493679	0.50825	0.920495
(1000, 0.05, 10, 10, 10, 1, 0.5, 0.3)	0.731989	0.867426	0.458026	0.757563	0.321717	0.381005	0.0964095	0.495809	0.534486	0.920283
(1000, 0.05, 10, 10, 10, 1.5, 1, 0.3)	0.769227	0.884654	0.461312	0.916935	0.201736	0.387024	0	0.659658	0.474983	0.834501
(1000, 0.05, 10, 10, 20, 1, 1, 0.1)	0.762595	0.481415	0.424764	0.849162	0.388775	0.753972	0.31135	0.827389	0.682349	0.847921
(1000, 0.05, 10, 10, 20, 1, 1, 0.3)	0.688549	0.842525	0.453948	0.754469	0.00965493	0.377138	0.0894198	0.673344	0.48509	0.847921
(1000, 0.05, 10, 10, 20, 1.5, 0.1, 0.1)	0.676559	0.805903	0.455929	0.830647	0.701665	0.584175	0.393195	0.623009	0.69479	0.915135
(1000, 0.05, 10, 10, 20, 1.5, 0.1, 0.2)	0.731989	0.840098	0.455929	0.869421	0.381747	0.754419	0.13532	0.623009	0.46106	0.915135
(1000, 0.05, 10, 10, 20, 1.5, 1, 0.1)	0.719873	0.523596	0.453815	0.875561	0.573553	0.777545	0.328899	0.802138	0.697814	0.847701
(1000, 0.05, 10, 10, 5, 2, 0.1, 0.1)	0.731657	0.490811	0.278231	0.949567	0.782707	0.842775	0.426202	0.584627	0.693123	0.915327
(1000, 0.05, 10, 10, 5, 2, 0.5, 0.3)	0.624467	0.794264	0.426228	0.905105	0.461974	0.252896	0.241214	0.662707	0.472428	0.900509
(1000, 0.05, 10, 10, 5, 2, 1, 0.2)	0.769227	0.59794	0.461418	0.949674	0.529206	0.785606	0.565871	0.787237	0.784192	0.717431
(1000, 0.05, 10, 20, 10, 1, 0.1, 0.2)	0.731989	0.906017	0.456709	0.875702	0.131009	0.254914	-0.000935343	0.693618	0.483457	0.876058
(1000, 0.05, 10, 20, 10, 1, 0.1, 0.3)	0.665116	0.524431	0.455461	0.658656	0.00484016	0.0382344	-0.000340709	0.690893	0.490179	0.50235
(1000, 0.05, 10, 20, 10, 2, 0.5, 0.1)	0.719873	0.490811	0.421757	0.90134	0.701716	0.817175	0.396432	0.690743	0.694087	0.743106
(1000, 0.05, 10, 20, 20, 1, 0.1, 0.1)	0.676559	0.892569	0.437877	0.849176	0.30931	0.270924	0	0.729069	0.734668	0.918932
(1000, 0.05, 10, 20, 20, 1.5, 0.1, 0.3)	0.775422	0.860543	0.4504	0.769434	0.331592	0.313533	-0.000824669	0.480471	0.476082	0.769338
(1000, 0.05, 10, 20, 20, 1.5, 0.5, 0.2)	0.731989	0.9228	0.499803	0.95285	0.545918	0.417998	0.337006	0.538818	0.70873	0.881516
(1000, 0.05, 10, 20, 20, 2, 1, 0.2)	0.769227	0.59794	0.461418	0.949674	0.529206	0.785606	0.00581161	0.766621	0.781232	0.717431
(1000, 0.05, 10, 20, 5, 1.5, 0.1, 0.1)	0.676559	0.805903	0.387155	0.835824	0.743949	0.584175	0.0980495	0.624098	0.703191	0.915581
(1000, 0.05, 10, 20, 5, 1.5, 0.5, 0.2)	0.731989	0.9228	0.416451	0.95285	0.507024	0.417998	0.195594	0.538818	0.772415	0.881516
(1000, 0.05, 10, 20, 5, 1.5, 1, 0.3)	0.769227	0.884654	0.462601	0.916935	0.201736	0.415863	0.19971	0.510443	0.473227	0.834501
(1000, 0.05, 10, 20, 5, 2, 1, 0.3)	0.769227	0.892588	0.461418	0.920132	0.153859	0.652069	0.00581161	0.507544	0.781232	0.717431
(1000, 0.05, 10, 30, 10, 1.5, 1, 0.1)	0.719873	0.523596	0.457825	0.875561	0.573553	0.777545	-0.000305462	0.573804	0.689883	0.834405
(1000, 0.05, 10, 30, 20, 1, 0.5, 0.1)	0.676559	0.853531	0.458026	0.884524	0.390695	0.582072	0.0978533	0.366858	0.463996	0.88462
(1000, 0.05, 20, 10, 20, 1.5, 0.5, 0.2)	0.765875	0.918689	0.465211	0.849977	0.532921	0.800858	0.545876	0.613671	0.685975	0.894029
(1000, 0.05, 20, 10, 20, 2, 1, 0.2)	0.851397	0.808941	0.439721	0.859449	0.574848	0.874883	0.495315	0.753775	0.4629	0.760639
(1000, 0.05, 20, 10, 5, 1, 0.5, 0.2)	0.769227	0.918689	0.459216	0.841535	0.412799	0.517701	0.340408	0.574402	0.468752	0.920907
(1000, 0.05, 20, 20, 10, 1.5, 0.5, 0.1)	0.650352	0.565388	0.446876	0.837474	0.681367	0.821218	0.440633	0.760843	0.689788	0.87553
(1000, 0.05, 20, 20, 10, 1.5, 0.5, 0.3)	0.765875	0.918689	0.465211	0.905195	0.29468	0.598808	0.0910688	0.633154	0.479153	0.889238
(1000, 0.05, 20, 20, 20, 1.5, 0.1, 0.2)	0.765875	0.83763	0.459193	0.875312	0.338256	0.466512	0.349673	0.503026	0.70602	0.915686
(1000, 0.05, 20, 20, 20, 2, 0.5, 0.3)	0.750257	0.895063	0.467792	0.920132	0.487617	0.796765	0.409781	0.779368	0.709625	0.861359
(1000, 0.05, 20, 20, 5, 1.5, 0.1, 0.1)	0.650352	0.802027	0.396717	0.860953	0.518516	0.552831	0.140271	0.571122	0.70116	0.912466
(1000, 0.05, 20, 20, 5, 1.5, 1, 0.2)	0.624467	0.850025	0.440288	0.815991	0.467197	0.45299	0.257911	0.478405	0.677244	0.838878
(1000, 0.05, 20, 20, 5, 2, 0.1, 0.2)	0.595361	0.837661	0.467792	0.90305	0.512429	0.533939	0.528305	0.6675	0.684265	0.912499
(1000, 0.05, 20, 30, 10, 1, 0.1, 0.2)	0.72471	0.902106	0.43734	0.931099	0.36818	0.46179	0.338624	0.652184	0.496776	0.920309
(1000, 0.05, 20, 30, 10, 1, 0.5, 0.1)	0.658782	0.55841	0.406005	0.784548	0.433612	0.432014	0.522527	0.614938	0.666769	0.888468
(1000, 0.05, 20, 30, 10, 1.5, 0.5, 0.2)	0.765875	0.918689	0.465211	0.849977	0.494207	0.800858	0.232595	0.787084	0.476802	0.873156
(1000, 0.05, 20, 30, 10, 1.5, 1, 0.1)	0.654576	0.384528	0.430995	0.802675	0.50783	0.41855	0.171136	0.740733	0.333924	0.655623
(1000, 0.05, 20, 30, 10, 2, 0.5, 0.3)	0.750257	0.895063	0.467792	0.920132	0.487617	0.796765	0.202095	0.68023	0.448623	0.886771
(1000, 0.05, 20, 30, 10, 2, 1, 0.2)	0.851397	0.808941	0.439721	0.859449	0.574848	0.874883	0.188703	0.599901	0.299363	0.758504
(1000, 0.05, 20, 30, 5, 1, 0.5, 0.2)	0.769227	0.918689	0.459216	0.844518	0.386754	0.532415	0	0.618434	0.451349	0.904854
(1000, 0.05, 20, 30, 5, 1.5, 0.5, 0.1)	0.650352	0.565388	0.459241	0.837474	0.703526	0.821218	0.406639	0.655895	0.70165	0.864106
(1000, 0.05, 20, 30, 5, 2, 0.5, 0.1)	0.594751	0.38995	0.430869	0.912644	0.570682	0.695991	0.31908	0.787551	0.341469	0.865353
(1000, 0.05, 30, 10, 10, 1, 0.1, 0.3)	0.769227	0.906017	0.416227	0.690576	0.317556	0.306534	0	0.617178	0.476787	0.775897
(1000, 0.05, 30, 10, 10, 1, 1, 0.2)	0.535757	0.907739	0.410166	0.839121	0.399605	0.395623	0.393625	0.636851	0.679381	0.860654
(1000, 0.05, 30, 10, 10, 1.5, 0.5, 0.1)	0.664016	0.609154	0.403046	0.87826	0.399238	0.353753	0.564039	0.623386	0.446786	0.866273
(1000, 0.05, 30, 10, 10, 2, 0.5, 0.3)	0.769227	0.895063	0.463829	0.8919	0.416747	0.839363	0.494284	0.818343	0.699772	0.88826
(1000, 0.05, 30, 10, 20, 1, 0.1, 0.3)	0.769227	0.906017	0.416227	0.690576	0.288138	0.306534	0.0993759	0.617178	0.478737	0.775897
(1000, 0.05, 30, 10, 20, 1.5, 0.5, 0.2)	0.769227	0.922281	0.426704	0.854372	0.43939	0.405843	0.589551	0.623386	0.694363	0.866273
(1000, 0.05, 30, 10, 20, 1.5, 0.5, 0.3)	0.769227	0.922281	0.426704	0.898269	0.480614	0.581728	0.334243	0.624853	0.708904	0.885883
(1000, 0.05, 30, 10, 20, 1.5, 1, 0.1)	0.655629	0.396421	0.408946	0.84621	0.572486	0.467648	0.505012	0.450006	0.442025	0.770402
(1000, 0.05, 30, 10, 20, 1.5, 1, 0.2)	0.769227	0.894458	0.411954	0.824675	0.556265	0.640829	0.535928	0.450006	0.693158	0.793489
(1000, 0.05, 30, 10, 20, 2, 0.1, 0.3)	0.579684	0.860737	0.416566	0.920132	0.47574	0.564057	0.467197	0.72974	0.48534	0.864833
(1000, 0.05, 30, 10, 20, 2, 0.5, 0.1)	0.658782	0.391154	0.433033	0.901179	0.506514	0.339758	0.349829	0.794496	0.679815	0.883814
(1000, 0.05, 30, 10, 20, 2, 0.5, 0.3)	0.769227	0.895063	0.463829	0.8919	0.416747	0.839363	0.490463	0.818343	0.699772	0.88826
(1000, 0.05, 30, 10, 5, 1, 0.1, 0.2)	0.769227	0.906017	0.476081	0.84799	0.295606	0.31725	0.186709	0.617178	0.690285	0.915293
(1000, 0.05, 30, 10, 5, 1.5, 0.5, 0.1)	0.664016	0.609154	0.369218	0.907213	0.399238	0.353753	0.564039	0.623386	0.683349	0.885883
(1000, 0.05, 30, 10, 5, 1.5, 0.5, 0.2)	0.769227	0.922281	0.408062	0.907213	0.43939	0.405843	0.459874	0.623386	0.448567	0.885883
(1000, 0.05, 30, 10, 5, 1.5, 1, 0.3)	0.769227	0.918689	0.441616	0.84259	0.438188	0.81969	0.236287	0.448551	0.455142	0.785847
(1000, 0.05, 30, 20, 10, 1, 0.1, 0.3)	0.769227	0.906017	0.416227	0.724976	0.398903	0.307337	0.0977673	0.406218	0.523428	0.783035
(1000, 0.05, 30, 20, 10, 1.5, 0.1, 0.1)	0.690666	0.879029	0.490795	0.787261	0.387803	0.300709	0.39535	0.736222	0.694153	0.910359
(1000, 0.05, 30, 20, 10, 2, 0.1, 0.1)	0.671616	0.639481	0.412379	0.853873	0.697727	0.272726	0.350152	0.700559	0.689303	0.892923
(1000, 0.05, 30, 20, 20, 1, 0.5, 0.2)	0.722089	0.931238	0.458871	0.838406	0.508405	0.339599	0.469986	0.607343	0.470556	0.882553
(1000, 0.05, 30, 20, 20, 1.5, 0.5, 0.2)	0.769227	0.922281	0.426704	0.87826	0.43939	0.405843	0.424967	0.599925	0.711344	0.853515
(1000, 0.05, 30, 20, 20, 2, 0.5, 0.1)	0.658782	0.391154	0.433033	0.901179	0.506514	0.339758	0.307462	0.707063	0.351112	0.869409
(1000, 0.05, 30, 20, 5, 1, 1, 0.1)	0.604811	0.561609	0.414639	0.73821	0.522761	0.291593	0.426168	0.510617	0.441597	0.821541
(1000, 0.05, 30, 20, 5, 2, 0.5, 0.2)	0.513655	0.854805	0.157866	0.895733	0.473574	0.46609	0.459211	0.716886	0.461268	0.870099
(1000, 0.05, 30, 20, 5, 2, 1, 0.2)	0.719873	0.565388	0.554985	0.811286	0.639947	0.491459	0.425419	0.702524	0.439214	0.7603
(1000, 0.05, 30, 30, 10, 1, 0.1, 0.1)	0.664016	0.570628	0.396822	0.803219	0.296305	0.328636	0.333004	0.627898	0.688425	0.917414
(1000, 0.05, 30, 30, 10, 1, 1, 0.1)	0.604811	0.561609	0.420188	0.839121	0.454461	0.284849	0.458916	0.728088	0.678161	0.705926
(1000, 0.05, 30, 30, 10, 1.5, 0.5, 0.1)	0.664016	0.609154	0.403046	0.87826	0.443199	0.353753	0.51213	0.611578	0.445942	0.849193
(1000, 0.05, 30, 30, 10, 2, 0.5, 0.2)	0.624467	0.854805	0.430449	0.8919	0.473574	0.46609	0.277188	0.796452	0.411102	0.860848
(1000, 0.05, 30, 30, 10, 2, 1, 0.1)	0.655629	0.400022	0.501096	0.873801	0.489886	0.362991	0.367612	0.63383	0.245088	0.792197
(1000, 0.05, 30, 30, 20, 1.5, 0.1, 0.1)	0.690666	0.879029	0.490795	0.847246	0.355598	0.300709	0.465327	0.72385	0.680066	0.904805
(1000, 0.05, 30, 30, 20, 1.5, 0.1, 0.3)	0.598992	0.989645	0.453844	0.711487	0.359228	0.557278	0.327943	0.740763	0.487788	0.914711
(1000, 0.05, 30, 30, 20, 2, 0.5, 0.3)	0.769227	0.895063	0.463829	0.8919	0.416747	0.839363	0.279985	0.800049	0.619678	0.862241
(1000, 0.05, 30, 30, 20, 2, 1, 0.2)	0.719873	0.565388	0.561162	0.901093	0.639947	0.491459	0.39441	0.63383	0.440321	0.802516
(1000, 0.05, 30, 30, 5, 1, 0.5, 0.3)	0.769227	0.906017	0.463916	0.578006	0.30576	0.385638	0.214989	0.374174	0.501796	0.90489
(1000, 0.05, 30, 30, 5, 1.5, 0.1, 0.1)	0.690666	0.879029	0.455969	0.830679	0.370891	0.300709	0.510135	0.72385	0.680066	0.90173
(1000, 0.1, 10, 10, 10, 1.5, 1, 0.3)	0.769227	0.884654	0.462601	0.916935	0.155272	0.578764	0	0.657416	0.721025	0.830618
(1000, 0.1, 10, 10, 20, 1, 0.1, 0.1)	0.676559	0.892569	0.437877	0.875702	0.373725	0.258233	-0.000295626	0.795946	0.537083	0.921362
(1000, 0.1, 10, 10, 20, 1, 1, 0.2)	0.688549	0.789799	0.451098	0.857719	0.180772	0.242536	0.1855	0.673344	0.764989	0.847921
(1000, 0.1, 10, 10, 20, 1.5, 0.1, 0.2)	0.731989	0.840098	0.453311	0.918752	0.351465	0.403897	0.100247	0.623009	0.714272	0.915135
(1000, 0.1, 10, 10, 20, 2, 0.1, 0.3)	0.818167	0.794264	0.425355	0.932822	0.447584	0.590052	0.340279	0.677093	0.47514	0.868512
(1000, 0.1, 10, 10, 20, 2, 0.5, 0.3)	0.624467	0.794264	0.426228	0.905105	0	0.666219	0.241214	0.758113	0.485126	0.900458
(1000, 0.1, 10, 10, 20, 2, 1, 0.3)	0.769227	0.892588	0.461418	0.920132	0.599948	0.261059	0.368816	0.514214	0.783216	0.717431
(1000, 0.1, 10, 10, 5, 1, 0.1, 0.2)	0.731989	0.906017	0.456709	0.860282	0.275523	0.265481	0	0.795946	0.537083	0.920543
(1000, 0.1, 10, 10, 5, 1, 1, 0.3)	0.688549	0.842525	0.453948	0.924392	0.00584473	0	0	0.673344	0.575191	0.847921
(1000, 0.1, 10, 20, 10, 1.5, 1, 0.2)	0.769227	0.871941	0.515005	0.875561	0.371652	0.828768	0.19574	0.511229	0.696079	0.830031
(1000, 0.1, 10, 20, 10, 1.5, 1, 0.3)	0.769227	0.884654	0.462601	0.916935	0.155272	0.578764	0	0.511229	0.462425	0.830618
(1000, 0.1, 10, 20, 20, 1, 0.1, 0.3)	0.665116	0.524431	0.455461	0.662706	0	0.0158074	0	0.690893	0.490179	0.879877
(1000, 0.1, 10, 20, 20, 2, 0.1, 0.3)	0.818167	0.794264	0.425355	0.932822	0.447584	0.590052	0.23262	0.665275	0.475784	0.912612
(1000, 0.1, 10, 20, 5, 1, 0.1, 0.3)	0.665116	0.524431	0.455461	0.706645	0.313466	0.0158074	0	0.690893	0.490179	0.879877
(1000, 0.1, 10, 20, 5, 1.5, 0.5, 0.2)	0.731989	0.9228	0.416451	0.95285	0.0511035	0.248752	0.3191	0.538818	0.772415	0.881516
(1000, 0.1, 10, 30, 10, 1, 0.1, 0.1)	0.676559	0.892569	0.437877	0.875702	0.580232	0.258233	0.34904	0.551808	0.79908	0.906463
(1000, 0.1, 10, 30, 20, 1, 0.5, 0.2)	0.731989	0.89869	0.458026	0.884524	0.00899207	0.365903	0	0.366858	0.463996	0.884665
(1000, 0.1, 10, 30, 5, 1.5, 1, 0.2)	0.769227	0.871941	0.515005	0.875561	0.371652	0.828768	-0.000305462	0.573804	0.689883	0.834962
(1000, 0.1, 20, 10, 10, 1, 0.1, 0.1)	0.668028	0.830897	0.388306	0.947313	0.536897	0.554558	0.46539	0.614521	0.46893	0.917066
(1000, 0.1, 20, 10, 10, 1.5, 1, 0.3)	0.769227	0.909873	0.459216	0.912684	0.322738	0.61278	0.231331	0.639761	0.719285	0.842597
(1000, 0.1, 20, 10, 20, 1, 0.1, 0.3)	0.75656	0.902106	0.43734	0.748848	0.244347	0.422624	0	0.478972	0.500467	0.775975
(1000, 0.1, 20, 10, 20, 1, 0.5, 0.3)	0.769227	0.884232	0.447103	0.688915	0.396598	0.516575	0.0953567	0.440378	0.47324	0.874907
(1000, 0.1, 20, 10, 20, 1.5, 0.1, 0.1)	0.650352	0.802027	0.423472	0.857883	0.473914	0.570016	0.569071	0.400226	0.697054	0.913938
(1000, 0.1, 20, 10, 5, 1, 0.1, 0.1)	0.668028	0.830897	0.460168	0.947313	0.464528	0.554558	0.296296	0.614521	0.46893	0.917066
(1000, 0.1, 20, 10, 5, 1, 0.5, 0.3)	0.769227	0.884232	0.459216	0.775018	0.232974	0.490106	0	0.440378	0.47324	0.874907
(1000, 0.1, 20, 10, 5, 1.5, 0.5, 0.1)	0.650352	0.565388	0.459241	0.837474	0.521708	0.821218	0.393264	0.608557	0.442815	0.896567
(1000, 0.1, 20, 10, 5, 1.5, 1, 0.1)	0.654576	0.384528	0.409884	0.802675	0.536524	0.431177	0.404145	0.762836	0.692646	0.840572
(1000, 0.1, 20, 20, 10, 1, 0.1, 0.3)	0.75656	0.902106	0.43734	0.748848	0.255514	0.422624	0.0979565	0.513263	0.501233	0.775749
(1000, 0.1, 20, 20, 10, 2, 0.1, 0.1)	0.630515	0.506199	0.388974	0.939738	0.595608	0.385829	0.475103	0.802957	0.684265	0.894232
(1000, 0.1, 20, 20, 10, 2, 0.5, 0.3)	0.750257	0.895063	0.467792	0.920132	0.548754	0.796765	0.586203	0.779368	0.702951	0.868407
(1000, 0.1, 20, 20, 10, 2, 1, 0.3)	0.795973	0.816648	0.485502	0.836787	0.602457	0.829359	0.380489	0.654014	0.547557	0.761695
(1000, 0.1, 20, 20, 20, 1, 0.5, 0.1)	0.658782	0.55841	0.406005	0.75975	0.441321	0.380251	0.428498	0.654397	0.657332	0.893088
(1000, 0.1, 20, 20, 20, 1.5, 1, 0.2)	0.624467	0.850025	0.45675	0.815991	0.519206	0.618018	0.424752	0.476602	0.680509	0.840392
(1000, 0.1, 20, 20, 20, 2, 1, 0.1)	0.654966	0.492645	0.42986	0.83146	0.631492	0.572628	0.411243	0.78981	0.334879	0.760882
(1000, 0.1, 20, 20, 5, 1, 0.5, 0.3)	0.769227	0.884232	0.459216	0.693943	0.384591	0.293939	0.184904	0.509899	0.464112	0.911023
(1000, 0.1, 20, 20, 5, 1.5, 0.5, 0.2)	0.765875	0.918689	0.500375	0.849977	0.2914	0.800858	0.414674	0.767391	0.691249	0.896511
(1000, 0.1, 20, 20, 5, 2, 0.1, 0.1)	0.630515	0.506199	0.444527	0.90305	0.595608	0.385829	0.475103	0.667376	0.684265	0.894232
(1000, 0.1, 20, 30, 10, 1, 0.1, 0.1)	0.668028	0.830897	0.388306	0.947313	0.592904	0.554558	0.46142	0.651716	0.557814	0.84748
(1000, 0.1, 20, 30, 20, 1, 0.5, 0.2)	0.769227	0.918689	0.435631	0.844518	0.498784	0.599786	0.432271	0.642012	0.451328	0.904854
(1000, 0.1, 20, 30, 20, 2, 0.5, 0.2)	0.750257	0.87056	0.44464	0.920132	0.643575	0.699138	0.363738	0.812206	0.427621	0.872659
(1000, 0.1, 20, 30, 5, 1, 1, 0.2)	0.731989	0.918689	0.436142	0.866	0.457925	0.642675	0.147977	0.767561	0.483381	0.869091
(1000, 0.1, 30, 10, 10, 1.5, 0.1, 0.1)	0.690666	0.879029	0.490795	0.787261	0.345119	0.325224	0.42498	0.506065	0.697198	0.904894
(1000, 0.1, 30, 10, 20, 1.5, 0.1, 0.1)	0.690666	0.879029	0.490795	0.787261	0.370891	0.325224	0.500533	0.506065	0.697198	0.904894
(1000, 0.1, 30, 10, 20, 1.5, 1, 0.1)	0.655629	0.396421	0.408946	0.84621	0.581176	0.358579	0.572866	0.450006	0.443371	0.785211
(1000, 0.1, 30, 10, 20, 2, 0.5, 0.1)	0.658782	0.391154	0.433033	0.83459	0.506514	0.426527	0.415574	0.794496	0.679695	0.886211
(1000, 0.1, 30, 10, 20, 2, 1, 0.1)	0.655629	0.400022	0.453456	0.862303	0.462523	0.312108	0.352902	0.743903	0.459361	0.762024
(1000, 0.1, 30, 10, 5, 1, 0.1, 0.3)	0.769227	0.906017	0.456644	0.710344	0.41224	0.426447	0.206938	0.468297	0.486897	0.775804
(1000, 0.1, 30, 10, 5, 1, 1, 0.1)	0.604811	0.561609	0.414639	0.867757	0.444343	0.284849	0.496631	0.63681	0.678926	0.817064
(1000, 0.1, 30, 20, 10, 1, 0.5, 0.3)	0.769227	0.906017	0.457943	0.812546	0.273819	0.495817	0.188297	0.615157	0.487862	0.883541
(1000, 0.1, 30, 20, 10, 1.5, 0.5, 0.2)	0.769227	0.922281	0.465392	0.87826	0.46548	0.405843	0.424967	0.599925	0.711344	0.852825
(1000, 0.1, 30, 20, 20, 1.5, 0.1, 0.2)	0.598992	0.921625	0.453844	0.799918	0.330259	0.458389	0.475036	0.745688	0.695316	0.927412
(1000, 0.1, 30, 20, 5, 2, 0.1, 0.3)	0.579684	0.860737	0.429718	0.920132	0.47574	0.650174	0.495996	0.623674	0.469356	0.905043
(1000, 0.1, 30, 30, 10, 1, 0.5, 0.2)	0.722089	0.931238	0.458871	0.800681	0.508405	0.326419	0.413228	0.437426	0.540128	0.896439
(1000, 0.1, 30, 30, 10, 1, 1, 0.2)	0.535757	0.907739	0.424497	0.867757	0.615143	0.360805	0.508132	0.502112	0.546395	0.88305
(1000, 0.1, 30, 30, 10, 1.5, 0.5, 0.2)	0.769227	0.922281	0.465392	0.87826	0.46548	0.405843	0.589148	0.748364	0.687505	0.849318
(1000, 0.1, 30, 30, 10, 1.5, 1, 0.1)	0.655629	0.396421	0.384428	0.84621	0.581176	0.358579	0.300923	0.598042	0.418028	0.78402
(1000, 0.1, 30, 30, 10, 1.5, 1, 0.3)	0.769227	0.918689	0.430228	0.900738	0.125722	0.816167	0.175338	0.59895	0.464363	0.738278
(1000, 0.1, 30, 30, 10, 2, 0.1, 0.3)	0.579684	0.860737	0.416566	0.920132	0.47574	0.650174	0.36506	0.760548	0.729177	0.893001
(1000, 0.1, 30, 30, 10, 2, 0.5, 0.1)	0.658782	0.391154	0.433033	0.83459	0.506514	0.426527	0.277188	0.787246	0.383267	0.860316
(1000, 0.1, 30, 30, 10, 2, 0.5, 0.3)	0.769227	0.895063	0.463829	0.826785	0.416747	0.617153	0.279985	0.800049	0.619678	0.861366
(1000, 0.1, 30, 30, 10, 2, 1, 0.1)	0.655629	0.400022	0.453456	0.862303	0.462523	0.312108	0.362084	0.591878	0.245088	0.808855
(1000, 0.1, 30, 30, 10, 2, 1, 0.3)	0.769227	0.918689	0.435424	0.93172	0.776986	0.77275	0.436459	0.518643	0.444076	0.813098
(1000, 0.1, 30, 30, 20, 1, 0.5, 0.1)	0.634358	0.601103	0.422809	0.781768	0.432085	0.260564	0.555177	0.407671	0.722559	0.878471
(1000, 0.1, 30, 30, 20, 1, 1, 0.2)	0.535757	0.907739	0.424497	0.867757	0.399605	0.368454	0.531071	0.502112	0.546395	0.861442
(1000, 0.1, 30, 30, 20, 1, 1, 0.3)	0.598992	0.882619	0.426519	0.831768	0.363632	0.512859	0.427276	0.503208	0.50578	0.861497
(1000, 0.1, 30, 30, 5, 2, 1, 0.2)	0.719873	0.565388	0.462588	0.811286	0.646449	0.481032	0.357462	0.629052	0.440321	0.594765
(3000, 0.01, 10, 10, 20, 1, 0.1, 0.2)	0.731989	0.906017	0.456709	0.82188	0.275523	0.254914	0.10379	0.41352	0.491877	0.923331
(3000, 0.01, 10, 10, 5, 1.5, 0.1, 0.2)	0.731989	0.840098	0.387155	0.918752	0.451088	0.288248	0.0980495	0.574172	0.4522	0.917284
(3000, 0.01, 10, 10, 5, 1.5, 0.5, 0.1)	0.676559	0.529204	0.416451	0.858836	0.659892	0.755473	0.219577	0.752093	0.772415	0.907946
(3000, 0.01, 10, 10, 5, 2, 1, 0.2)	0.769227	0.59794	0.461418	0.949674	0.14981	0.772624	0.409813	0.673202	0.702191	0.522977
(3000, 0.01, 10, 20, 10, 1.5, 0.5, 0.1)	0.676559	0.529204	0.464582	0.948565	0.725642	0.755473	0.412403	0.568122	0.695709	0.907064
(3000, 0.01, 10, 20, 20, 2, 0.1, 0.1)	0.731657	0.490811	0.388611	0.949567	0.566978	0.842775	0.580769	0.789146	0.693021	0.911566
(3000, 0.01, 10, 20, 5, 1, 0.1, 0.2)	0.731989	0.906017	0.456709	0.875702	0.27748	0.254914	-0.000824157	0.693618	0.53744	0.925468
(3000, 0.01, 10, 20, 5, 1, 1, 0.3)	0.688549	0.842525	0.453948	0.785535	0.00584473	0.377138	0	0.673344	0.382563	0.861299
(3000, 0.01, 10, 20, 5, 2, 0.1, 0.1)	0.731657	0.490811	0.278231	0.949567	0.566978	0.842775	0.580769	0.783791	0.692885	0.880045
(3000, 0.01, 10, 20, 5, 2, 1, 0.1)	0.867153	0.374826	0.440245	0.949674	0.61698	0.772624	0.571419	0.658531	0.456644	0.488023
(3000, 0.01, 10, 30, 10, 1, 1, 0.2)	0.688549	0.789799	0.451098	0.933768	0.00584473	0.400976	0.236879	0.673344	0.522569	0.670167
(3000, 0.01, 10, 30, 20, 1, 0.5, 0.3)	0.731989	0.867426	0.458026	0.757563	0.00312416	0.258288	0	0.65313	0.455922	0.849159
(3000, 0.01, 10, 30, 20, 1.5, 1, 0.3)	0.769227	0.884654	0.435935	0.916935	0.201736	0.415863	0.192469	0.501272	0.472725	0.843128
(3000, 0.01, 10, 30, 5, 1, 1, 0.3)	0.688549	0.842525	0.453948	0.715022	0	0.377138	0	0.673344	0.51574	0.767695
(3000, 0.01, 10, 30, 5, 1.5, 0.1, 0.3)	0.775422	0.860543	0.387155	0.701793	0.331755	0.313533	0	0.466032	0.480027	0.868043
(3000, 0.01, 10, 30, 5, 1.5, 0.5, 0.2)	0.731989	0.9228	0.416451	0.86717	0.541104	0.417998	0	0.526768	0.772415	0.880558
(3000, 0.01, 10, 30, 5, 2, 1, 0.1)	0.867153	0.374826	0.440245	0.949674	0.61698	0.772624	0.529241	0.635715	0.456644	0.488023
(3000, 0.01, 20, 10, 10, 1, 0.1, 0.2)	0.72471	0.902106	0.455173	0.931099	0.490453	0.490566	0.333705	0.619263	0.4697	0.918947
(3000, 0.01, 20, 10, 10, 1, 1, 0.3)	0.731989	0.918689	0.459216	0.843649	0.00514491	0.278494	0.195063	0.780547	0.471651	0.885633
(3000, 0.01, 20, 10, 20, 2, 0.1, 0.1)	0.630515	0.506199	0.388974	0.964854	0.372122	0.388138	0.416469	0.70867	0.437927	0.913545
(3000, 0.01, 20, 10, 5, 2, 0.5, 0.3)	0.750257	0.895063	0.444944	0.920132	0.487617	0.796765	0.102126	0.778821	0.483588	0.889774
(3000, 0.01, 20, 20, 10, 1.5, 0.5, 0.2)	0.765875	0.918689	0.465211	0.950462	0.469955	0.763104	0.327378	0.536921	0.678564	0.874849
(3000, 0.01, 20, 20, 10, 2, 0.5, 0.3)	0.750257	0.895063	0.467792	0.920132	0.487617	0.796765	0.557449	0.758076	0.714468	0.862577
(3000, 0.01, 20, 20, 10, 2, 1, 0.1)	0.654966	0.487991	0.42986	0.83146	0.451419	0.572628	0.374475	0.767967	0.416409	0.7606
(3000, 0.01, 20, 20, 20, 1.5, 0.1, 0.1)	0.650352	0.802027	0.423472	0.868707	0.387363	0.535175	0.488553	0.527293	0.695996	0.897678
(3000, 0.01, 20, 20, 20, 1.5, 1, 0.2)	0.624467	0.850025	0.45675	0.815991	0.467197	0.607355	0.318291	0.354027	0.695563	0.843084
(3000, 0.01, 20, 20, 5, 1, 0.1, 0.2)	0.72471	0.902106	0.466405	0.931099	0.509803	0.490566	0.0999609	0.489643	0.482562	0.920484
(3000, 0.01, 20, 20, 5, 1, 0.5, 0.1)	0.658782	0.55841	0.449722	0.836208	0.478953	0.453572	0.139186	0.622431	0.666037	0.894939
(3000, 0.01, 20, 20, 5, 1, 0.5, 0.3)	0.769227	0.884232	0.459216	0.693943	0.421024	0.503052	0.0896497	0.626738	0.468592	0.867386
(3000, 0.01, 20, 20, 5, 1.5, 0.5, 0.2)	0.765875	0.918689	0.500375	0.81808	0.449698	0.800858	0.327378	0.602694	0.701096	0.878447
(3000, 0.01, 20, 20, 5, 1.5, 0.5, 0.3)	0.765875	0.918689	0.457428	0.734048	0.251291	0.760125	0.0910688	0.602694	0.488971	0.901666
(3000, 0.01, 20, 20, 5, 2, 0.5, 0.1)	0.594751	0.38995	0.430869	0.912644	0.570682	0.695991	0.337688	0.753858	0.455664	0.876006
(3000, 0.01, 20, 20, 5, 2, 0.5, 0.2)	0.750257	0.87056	0.430869	0.920132	0.631701	0.699138	0.102126	0.754191	0.456929	0.876067
(3000, 0.01, 20, 30, 10, 1, 0.1, 0.3)	0.75656	0.902106	0.424025	0.748848	0.323123	0.302235	0.101861	0.643697	0.50784	0.83734
(3000, 0.01, 20, 30, 20, 1, 0.1, 0.2)	0.72471	0.902106	0.455173	0.931099	0.421949	0.490566	0.0966325	0.646828	0.478611	0.918993
(3000, 0.01, 20, 30, 20, 1, 1, 0.3)	0.731989	0.918689	0.459216	0.77715	0.151712	0.281455	0.195063	0.603498	0.460759	0.898121
(3000, 0.01, 20, 30, 20, 2, 0.1, 0.1)	0.630515	0.506199	0.388974	0.964854	0.372122	0.388138	0.416469	0.74384	0.700638	0.862171
(3000, 0.01, 20, 30, 5, 2, 0.1, 0.1)	0.630515	0.506199	0.463489	0.90305	0.372122	0.388138	0.416469	0.74384	0.451869	0.868236
(3000, 0.01, 30, 10, 10, 1, 0.5, 0.2)	0.722089	0.931238	0.458871	0.743386	0.508405	0.339599	0.445799	0.604226	0.46422	0.925153
(3000, 0.01, 30, 10, 10, 1.5, 0.1, 0.2)	0.598992	0.921625	0.453844	0.799918	0.330259	0.456128	0.334405	0.508383	0.682937	0.911345
(3000, 0.01, 30, 10, 10, 1.5, 0.5, 0.3)	0.769227	0.922281	0.426704	0.898269	0.480614	0.581728	0.452653	0.524396	0.696033	0.727922
(3000, 0.01, 30, 10, 10, 2, 1, 0.2)	0.719873	0.565388	0.561162	0.905551	0.639947	0.491459	0.385164	0.725774	0.452365	0.762226
(3000, 0.01, 30, 10, 20, 1, 0.5, 0.2)	0.722089	0.931238	0.458871	0.838406	0.267515	0.339599	0.336491	0.604226	0.46422	0.925153
(3000, 0.01, 30, 10, 20, 1, 0.5, 0.3)	0.769227	0.906017	0.457943	0.809493	0.299203	0.385638	0.348744	0.605295	0.473451	0.878877
(3000, 0.01, 30, 10, 20, 2, 0.1, 0.2)	0.579684	0.685261	0.431801	0.872849	0.562818	0.472888	0.428903	0.637269	0.674379	0.889488
(3000, 0.01, 30, 10, 20, 2, 0.1, 0.3)	0.579684	0.860737	0.416566	0.920132	0.350669	0.596819	0.497029	0.547763	0.678352	0.903578
(3000, 0.01, 30, 10, 5, 1, 0.5, 0.3)	0.769227	0.906017	0.463916	0.554711	0.338382	0.385638	0.221811	0.455066	0.46613	0.925717
(3000, 0.01, 30, 10, 5, 1, 1, 0.1)	0.604811	0.561609	0.414639	0.839121	0.430714	0.263836	0.416997	0.657754	0.634569	0.860181
(3000, 0.01, 30, 10, 5, 1, 1, 0.3)	0.598992	0.882619	0.450314	0.805679	0.215483	0.499949	0.301018	0.591966	0.4317	0.866934
(3000, 0.01, 30, 10, 5, 1.5, 0.5, 0.1)	0.664016	0.609154	0.37105	0.828771	0.399238	0.353753	0.527233	0.630265	0.686447	0.869845
(3000, 0.01, 30, 20, 10, 1.5, 0.5, 0.2)	0.769227	0.922281	0.426704	0.87826	0.43939	0.405843	0.424967	0.608751	0.721198	0.856939
(3000, 0.01, 30, 20, 10, 1.5, 1, 0.2)	0.769227	0.894458	0.416237	0.824675	0.453131	0.640829	0.481341	0.750389	0.457088	0.774672
(3000, 0.01, 30, 20, 10, 2, 0.1, 0.1)	0.671616	0.639481	0.412379	0.853873	0.692645	0.292347	0.341751	0.66432	0.453351	0.890286
(3000, 0.01, 30, 20, 20, 1.5, 0.1, 0.1)	0.690666	0.879029	0.490795	0.787261	0.355598	0.300709	0.395179	0.6084	0.693854	0.905704
(3000, 0.01, 30, 20, 20, 2, 1, 0.1)	0.655629	0.400022	0.501096	0.878742	0.489886	0.362991	0.196051	0.703539	0.336923	0.759262
(3000, 0.01, 30, 20, 5, 1, 0.5, 0.1)	0.664016	0.601103	0.413128	0.632255	0.427782	0.242455	0.463943	0.594477	0.685388	0.864073
(3000, 0.01, 30, 20, 5, 1.5, 0.5, 0.2)	0.769227	0.922281	0.372862	0.927224	0.43939	0.405843	0.556298	0.694803	0.711737	0.829418
(3000, 0.01, 30, 20, 5, 1.5, 1, 0.2)	0.769227	0.894458	0.441813	0.757605	0.453131	0.640829	0.102267	0.560943	0.45574	0.781962
(3000, 0.01, 30, 30, 10, 1, 0.1, 0.1)	0.664016	0.570628	0.396822	0.803219	0.29795	0.322536	0.46271	0.712692	0.679055	0.905209
(3000, 0.01, 30, 30, 10, 1, 1, 0.1)	0.604811	0.561609	0.420188	0.837788	0.454461	0.263836	0.52833	0.586431	0.43433	0.878466
(3000, 0.01, 30, 30, 10, 1.5, 1, 0.2)	0.769227	0.894458	0.416237	0.824675	0.453131	0.640829	0.481341	0.750389	0.461258	0.673246
(3000, 0.01, 30, 30, 10, 2, 0.1, 0.3)	0.579684	0.860737	0.416566	0.920132	0.350669	0.596819	0.497029	0.714078	0.728799	0.900183
(3000, 0.01, 30, 30, 10, 2, 0.5, 0.2)	0.624467	0.854805	0.430449	0.8919	0.473574	0.46609	0.418602	0.760491	0.415374	0.861582
(3000, 0.01, 30, 30, 10, 2, 1, 0.3)	0.769227	0.918689	0.554544	0.946123	0.624424	0.729326	0.438117	0.561435	0.43488	0.645906
(3000, 0.01, 30, 30, 20, 2, 1, 0.2)	0.719873	0.565388	0.561162	0.905551	0.639947	0.491459	0.420443	0.597124	0.366176	0.807482
(3000, 0.01, 30, 30, 5, 1, 1, 0.2)	0.535757	0.907739	0.442948	0.839121	0.545114	0.395623	0.382208	0.636766	0.460052	0.81939
(3000, 0.01, 30, 30, 5, 2, 1, 0.3)	0.769227	0.918689	0.548436	0.845902	0.624424	0.729326	0.463675	0.391905	0.323491	0.811527
(3000, 0.05, 10, 10, 10, 1, 0.1, 0.1)	0.676559	0.892569	0.437877	0.875702	0.496297	0.270924	0.349409	0.501725	0.703192	0.923387
(3000, 0.05, 10, 10, 10, 1.5, 0.5, 0.3)	0.731989	0.909873	0.486445	0.95285	0.345099	0.417998	0.236916	0.614313	0.484508	0.903558
(3000, 0.05, 10, 10, 10, 1.5, 1, 0.1)	0.719873	0.523596	0.457825	0.875561	0.573553	0.777545	0.424959	0.533971	0.699907	0.82387
(3000, 0.05, 10, 10, 10, 2, 0.5, 0.1)	0.719873	0.490811	0.421757	0.90134	0.701716	0.817175	0.413144	0.773603	0.676099	0.906378
(3000, 0.05, 10, 10, 20, 1, 1, 0.1)	0.762595	0.481415	0.424764	0.778572	0.326538	0.37331	0.319732	0.827389	0.675684	0.847921
(3000, 0.05, 10, 10, 5, 1.5, 0.1, 0.2)	0.731989	0.840098	0.387155	0.918752	0.381747	0.754419	0.0980495	0.552047	0.703191	0.918832
(3000, 0.05, 10, 10, 5, 1.5, 0.5, 0.1)	0.676559	0.529204	0.416451	0.948565	0.680358	0.755473	0.219577	0.752093	0.772415	0.907946
(3000, 0.05, 10, 10, 5, 2, 0.5, 0.1)	0.719873	0.490811	0.421757	0.90134	0.701716	0.817175	0.413144	0.765141	0.780396	0.840517
(3000, 0.05, 10, 10, 5, 2, 1, 0.2)	0.769227	0.59794	0.461418	0.949674	0.529206	0.785606	0.26636	0.677257	0.702191	0.717431
(3000, 0.05, 10, 20, 10, 1, 0.1, 0.1)	0.676559	0.892569	0.437877	0.875702	0.497477	0.270924	0.114809	0.492841	0.703192	0.923335
(3000, 0.05, 10, 20, 10, 1, 0.1, 0.3)	0.665116	0.524431	0.455461	0.740963	0	0.0382344	-0.000850267	0.496806	0.497803	0.881603
(3000, 0.05, 10, 20, 10, 1.5, 0.5, 0.3)	0.731989	0.909873	0.475885	0.927437	0.450106	0.417998	0.236916	0.614313	0.484508	0.906814
(3000, 0.05, 10, 20, 10, 2, 0.5, 0.1)	0.719873	0.490811	0.421757	0.90134	0.701716	0.817175	0.413144	0.773603	0.368441	0.901856
(3000, 0.05, 10, 20, 10, 2, 0.5, 0.3)	0.624467	0.794264	0.426228	0.905105	0.461974	0.252896	0.413144	0.656757	0.692572	0.901756
(3000, 0.05, 10, 20, 20, 1, 0.1, 0.1)	0.676559	0.892569	0.437877	0.875702	0.370337	0.270924	0.34117	0.639775	0.703196	0.923335
(3000, 0.05, 10, 20, 20, 1, 1, 0.1)	0.762595	0.481415	0.424764	0.844872	0.412595	0.379511	0.320336	0.827389	0.675684	0.809375
(3000, 0.05, 10, 20, 20, 2, 1, 0.2)	0.769227	0.59794	0.461418	0.949674	0.529206	0.785606	0.39708	0.647242	0.463452	0.717431
(3000, 0.05, 10, 20, 5, 1, 1, 0.1)	0.762595	0.481415	0.424764	0.93147	0.39068	0.384227	0.0139875	0.827389	0.675684	0.809375
(3000, 0.05, 10, 20, 5, 2, 0.1, 0.1)	0.731657	0.490811	0.278231	0.949567	0.782707	0.842775	0.508193	0.783791	0.707999	0.880045
(3000, 0.05, 10, 20, 5, 2, 1, 0.3)	0.769227	0.892588	0.461418	0.920132	0.153859	0.652069	0.415483	0.606573	0.690747	0.717431
(3000, 0.05, 10, 30, 10, 1, 0.1, 0.3)	0.665116	0.524431	0.455461	0.706645	0.00484016	0.0382344	-0.000850267	0.551808	0.49776	0.740542
(3000, 0.05, 10, 30, 20, 1, 0.5, 0.1)	0.676559	0.853531	0.458026	0.884524	0.356212	0.59249	0.0908952	0.803748	0.691029	0.885334
(3000, 0.05, 10, 30, 20, 1.5, 0.1, 0.3)	0.775422	0.860543	0.4504	0.769434	0.294995	0.313533	0.257113	0.478956	0.474183	0.868043
(3000, 0.05, 10, 30, 20, 1.5, 1, 0.2)	0.769227	0.871941	0.429165	0.875561	0.497417	0.78158	0.427401	0.498035	0.699907	0.838421
(3000, 0.05, 10, 30, 20, 2, 1, 0.1)	0.867153	0.374826	0.440245	0.949674	0.62036	0.780868	0.533217	0.763465	0.463452	0.717431
(3000, 0.05, 10, 30, 5, 1, 1, 0.2)	0.688549	0.789799	0.451098	0.857719	0	0.400976	0.0139875	0.673344	0.742169	0.719735
(3000, 0.05, 10, 30, 5, 1.5, 0.1, 0.2)	0.731989	0.840098	0.387155	0.830647	0.596063	0.754419	0.0980495	0.619415	0.456962	0.913962
(3000, 0.05, 10, 30, 5, 1.5, 0.5, 0.1)	0.676559	0.529204	0.416451	0.903121	0.725642	0.755473	0.219577	0.707796	0.772415	0.864645
(3000, 0.05, 10, 30, 5, 2, 0.5, 0.3)	0.624467	0.794264	0.426228	0.905105	0.461974	0.252896	0.413144	0.721956	0.74114	0.840768
(3000, 0.05, 20, 10, 10, 1, 0.5, 0.1)	0.658782	0.55841	0.406005	0.75975	0.463647	0.395327	0.464042	0.631991	0.694285	0.920897
(3000, 0.05, 20, 10, 10, 1.5, 1, 0.3)	0.769227	0.909873	0.459216	0.912684	0.177651	0.619033	0.20215	0.363937	0.714114	0.842812
(3000, 0.05, 20, 10, 10, 2, 1, 0.3)	0.795973	0.807771	0.485502	0.836787	0.645458	0.829359	0.464446	0.758191	0.709053	0.760984
(3000, 0.05, 20, 10, 20, 1, 0.1, 0.3)	0.75656	0.902106	0.43734	0.748848	0.28042	0.38866	0.0933109	0.490772	0.477528	0.777506
(3000, 0.05, 20, 10, 20, 1, 1, 0.2)	0.731989	0.918689	0.456658	0.851383	0.379759	0.531496	0.427322	0.773064	0.686728	0.884646
(3000, 0.05, 20, 10, 20, 1, 1, 0.3)	0.731989	0.918689	0.459216	0.824764	0.337545	0.494043	0.348912	0.774582	0.471651	0.885603
(3000, 0.05, 20, 10, 20, 2, 0.1, 0.3)	0.595361	0.837661	0.426899	0.930597	0.525392	0.56353	0.458469	0.618941	0.705134	0.914164
(3000, 0.05, 20, 10, 20, 2, 0.5, 0.3)	0.750257	0.895063	0.467792	0.920132	0.487617	0.796765	0.603653	0.643752	0.483588	0.892522
(3000, 0.05, 20, 10, 20, 2, 1, 0.1)	0.654966	0.487991	0.42986	0.83146	0.424747	0.572628	0.435196	0.738042	0.465649	0.7606
(3000, 0.05, 20, 10, 5, 1, 0.1, 0.1)	0.668028	0.830897	0.460168	0.947313	0.549859	0.541578	0.453126	0.619263	0.65893	0.918788
(3000, 0.05, 20, 10, 5, 1, 0.1, 0.3)	0.75656	0.902106	0.466405	0.748848	0.429077	0.38866	0.0949851	0.490772	0.456053	0.777506
(3000, 0.05, 20, 10, 5, 1.5, 0.1, 0.2)	0.765875	0.83763	0.436939	0.871048	0.392302	0.511239	0.134186	0.590856	0.684559	0.915573
(3000, 0.05, 20, 10, 5, 1.5, 0.5, 0.3)	0.765875	0.918689	0.457428	0.905195	0.322735	0.598808	0.0905011	0.602694	0.704587	0.872442
(3000, 0.05, 20, 10, 5, 2, 0.1, 0.1)	0.630515	0.506199	0.463489	0.90305	0.45972	0.385829	0.41607	0.789232	0.796848	0.908007
(3000, 0.05, 20, 10, 5, 2, 1, 0.2)	0.851397	0.808941	0.103312	0.859449	0.574848	0.874883	0.498267	0.470659	0.465014	0.760639
(3000, 0.05, 20, 20, 10, 1, 0.5, 0.1)	0.658782	0.55841	0.406005	0.75975	0.436243	0.385395	0.475957	0.631991	0.666037	0.894951
(3000, 0.05, 20, 20, 10, 1.5, 0.1, 0.1)	0.650352	0.802027	0.423472	0.950667	0.510905	0.535175	0.495573	0.591761	0.695755	0.897678
(3000, 0.05, 20, 20, 10, 2, 0.5, 0.2)	0.750257	0.87056	0.44464	0.920132	0.631701	0.699138	0.547564	0.754191	0.705892	0.861862
(3000, 0.05, 20, 20, 20, 1, 0.5, 0.1)	0.658782	0.55841	0.406005	0.784548	0.573224	0.420195	0.440406	0.631991	0.666037	0.894951
(3000, 0.05, 20, 20, 20, 1.5, 1, 0.3)	0.769227	0.909873	0.459216	0.912684	0.177651	0.619033	0.31484	0.363937	0.478207	0.841231
(3000, 0.05, 20, 20, 20, 2, 0.5, 0.2)	0.750257	0.87056	0.44464	0.920132	0.631701	0.699138	0.425066	0.754191	0.705892	0.861695
(3000, 0.05, 20, 20, 5, 1, 1, 0.3)	0.731989	0.918689	0.426276	0.824764	0.231471	0.283456	0	0.662088	0.50468	0.898453
(3000, 0.05, 20, 20, 5, 2, 0.1, 0.3)	0.595361	0.837661	0.467792	0.90305	0.525392	0.56353	0.458469	0.655221	0.475662	0.912148
(3000, 0.05, 20, 30, 10, 1, 1, 0.3)	0.731989	0.918689	0.459216	0.824764	0.44741	0.281455	0.34288	0.603498	0.461087	0.8115
(3000, 0.05, 20, 30, 10, 1.5, 1, 0.1)	0.654576	0.384528	0.430995	0.802675	0.50783	0.431177	0.380454	0.328899	0.330557	0.583619
(3000, 0.05, 20, 30, 10, 2, 0.1, 0.2)	0.595361	0.837661	0.411169	0.930597	0.512429	0.533939	0.406143	0.746779	0.706472	0.882524
(3000, 0.05, 20, 30, 10, 2, 1, 0.2)	0.851397	0.808941	0.439721	0.859449	0.574848	0.874883	0.354045	0.746842	0.296013	0.760513
(3000, 0.05, 20, 30, 20, 1, 0.1, 0.2)	0.72471	0.902106	0.43734	0.931099	0.462893	0.46179	0.336862	0.643022	0.479291	0.918993
(3000, 0.05, 20, 30, 20, 1, 1, 0.3)	0.731989	0.918689	0.459216	0.824764	0.00514491	0.281455	0.349664	0.603498	0.465759	0.898121
(3000, 0.05, 20, 30, 20, 1.5, 0.1, 0.1)	0.650352	0.802027	0.423472	0.858973	0.474002	0.535175	0.422262	0.594913	0.695755	0.877878
(3000, 0.05, 20, 30, 20, 1.5, 0.1, 0.2)	0.765875	0.83763	0.459193	0.956424	0.456698	0.504987	0.43171	0.603182	0.695818	0.90169
(3000, 0.05, 20, 30, 5, 1, 0.1, 0.2)	0.72471	0.902106	0.466405	0.931099	0.363012	0.46179	0.272383	0.784112	0.470358	0.920309
(3000, 0.05, 20, 30, 5, 1.5, 0.1, 0.3)	0.765875	0.815021	0.43336	0.795891	0.340862	0.314293	0.0977726	0.607866	0.482476	0.862029
(3000, 0.05, 20, 30, 5, 1.5, 0.5, 0.2)	0.765875	0.918689	0.500375	0.849977	0.532921	0.800858	0.324909	0.602694	0.705235	0.906475
(3000, 0.05, 30, 10, 10, 1, 0.5, 0.1)	0.634358	0.601103	0.422809	0.713198	0.393132	0.242455	0.53874	0.604226	0.448812	0.924763
(3000, 0.05, 30, 10, 20, 1.5, 0.1, 0.1)	0.690666	0.879029	0.490795	0.787261	0.370891	0.300709	0.399414	0.688088	0.682587	0.903618
(3000, 0.05, 30, 10, 20, 1.5, 0.1, 0.2)	0.598992	0.921625	0.453844	0.799918	0.330259	0.442648	0.49242	0.578315	0.682937	0.913967
(3000, 0.05, 30, 10, 20, 2, 0.1, 0.2)	0.579684	0.685261	0.431801	0.872849	0.637093	0.431223	0.392287	0.637269	0.674379	0.889488
(3000, 0.05, 30, 10, 20, 2, 0.1, 0.3)	0.579684	0.860737	0.416566	0.920132	0.47574	0.564057	0.451314	0.644268	0.678352	0.903578
(3000, 0.05, 30, 10, 20, 2, 0.5, 0.2)	0.624467	0.854805	0.430449	0.8919	0.473574	0.46609	0.418602	0.777793	0.688428	0.883192
(3000, 0.05, 30, 10, 5, 1.5, 0.1, 0.3)	0.598992	0.989645	0.455461	0.688649	0.414754	0.557278	0.392666	0.46884	0.498145	0.914127
(3000, 0.05, 30, 20, 10, 1.5, 0.5, 0.2)	0.769227	0.922281	0.426704	0.87826	0.43939	0.405843	0.424967	0.608751	0.721761	0.856939
(3000, 0.05, 30, 20, 10, 2, 0.5, 0.3)	0.769227	0.895063	0.463829	0.8919	0.416747	0.839363	0.506275	0.748374	0.696099	0.883324
(3000, 0.05, 30, 20, 20, 1, 0.5, 0.1)	0.634358	0.601103	0.422809	0.692149	0.318059	0.242455	0.448401	0.604226	0.673637	0.865099
(3000, 0.05, 30, 20, 20, 1, 1, 0.3)	0.598992	0.882619	0.431625	0.80574	0.216447	0.512859	0.343409	0.4811	0.438207	0.835857
(3000, 0.05, 30, 20, 20, 1.5, 0.5, 0.1)	0.664016	0.609154	0.403046	0.87826	0.399238	0.353753	0.501501	0.72711	0.711845	0.856939
(3000, 0.05, 30, 20, 20, 2, 1, 0.1)	0.655629	0.400022	0.501096	0.873801	0.489886	0.362991	0.400036	0.701034	0.237745	0.759425
(3000, 0.05, 30, 20, 5, 1, 1, 0.1)	0.604811	0.561609	0.414639	0.837788	0.444392	0.280176	0.430145	0.604207	0.367682	0.826372
(3000, 0.05, 30, 30, 10, 1.5, 0.5, 0.1)	0.664016	0.609154	0.403046	0.87826	0.399238	0.353753	0.501501	0.699584	0.472898	0.847967
(3000, 0.05, 30, 30, 10, 1.5, 0.5, 0.2)	0.769227	0.922281	0.426704	0.87826	0.43939	0.405843	0.424967	0.58154	0.690456	0.848421
(3000, 0.05, 30, 30, 20, 1, 0.5, 0.1)	0.634358	0.601103	0.422809	0.69152	0.449439	0.242455	0.436448	0.604226	0.674776	0.877545
(3000, 0.05, 30, 30, 20, 1, 0.5, 0.2)	0.722089	0.931238	0.458871	0.846962	0.340379	0.339599	0.431356	0.604226	0.450562	0.875274
(3000, 0.05, 30, 30, 20, 1.5, 0.1, 0.1)	0.690666	0.879029	0.490795	0.787261	0.355598	0.300709	0.372312	0.6084	0.653432	0.911553
(3000, 0.05, 30, 30, 5, 1.5, 0.1, 0.1)	0.690666	0.879029	0.455969	0.830679	0.344845	0.300709	0.460001	0.425477	0.677594	0.901676
(3000, 0.05, 30, 30, 5, 2, 0.5, 0.2)	0.513655	0.854805	0.157866	0.895733	0.473574	0.46609	0.464216	0.758256	0.443783	0.85787
(3000, 0.05, 30, 30, 5, 2, 0.5, 0.3)	0.513655	0.895063	0.159357	0.895733	0.416747	0.839363	0.463172	0.765733	0.669609	0.855887
(3000, 0.05, 30, 30, 5, 2, 1, 0.1)	0.655629	0.400022	0.493998	0.744824	0.489886	0.362991	0.32139	0.681502	0.184841	0.809812
(3000, 0.05, 30, 30, 5, 2, 1, 0.2)	0.719873	0.565388	0.554985	0.811286	0.639947	0.491459	0.350466	0.652236	0.311904	0.80489
(3000, 0.1, 10, 10, 10, 1, 1, 0.2)	0.688549	0.789799	0.451098	0.860555	0.172017	0.242536	0.1855	0.673344	0.769964	0.847921
(3000, 0.1, 10, 10, 10, 2, 0.1, 0.2)	0.635997	0.794264	0.406645	0.949567	0.712147	0.785435	0.565945	0.803936	0.707921	0.912874
(3000, 0.1, 10, 10, 20, 1.5, 0.1, 0.2)	0.731989	0.840098	0.453311	0.918752	0.351465	0.403897	0.0980495	0.65385	0.714272	0.916567
(3000, 0.1, 10, 10, 20, 1.5, 1, 0.3)	0.769227	0.884654	0.462601	0.916935	0.155272	0.578764	0	0.535381	0.472725	0.830618
(3000, 0.1, 10, 10, 5, 1, 0.1, 0.1)	0.676559	0.892569	0.437877	0.875702	0.498757	0.258233	0.362334	0.795946	0.53744	0.892091
(3000, 0.1, 10, 10, 5, 1.5, 0.1, 0.2)	0.731989	0.840098	0.387155	0.835824	0.351465	0.403897	0.0980495	0.640096	0.714272	0.917069
(3000, 0.1, 10, 10, 5, 1.5, 1, 0.3)	0.769227	0.884654	0.462601	0.916935	0.155272	0.578764	0	0.535381	0.777502	0.830031
(3000, 0.1, 10, 10, 5, 2, 0.1, 0.1)	0.731657	0.490811	0.278231	0.949567	0.684232	0.843104	0.534233	0.783791	0.707999	0.912874
(3000, 0.1, 10, 10, 5, 2, 0.1, 0.2)	0.635997	0.794264	0.283835	0.949567	0.712147	0.785435	0.565945	0.798385	0.707999	0.912874
(3000, 0.1, 10, 20, 10, 1, 0.1, 0.2)	0.731989	0.906017	0.456709	0.875702	0.122704	0.265481	4.84126e-05	0.47511	0.47105	0.924096
(3000, 0.1, 10, 20, 10, 1, 0.5, 0.3)	0.731989	0.867426	0.458026	0.757563	0.00312416	0	0	0.65558	0.476154	0.872072
(3000, 0.1, 10, 20, 10, 1.5, 0.1, 0.2)	0.731989	0.840098	0.455929	0.918752	0.351465	0.403897	0.0980495	0.657055	0.714272	0.913328
(3000, 0.1, 10, 20, 10, 1.5, 0.5, 0.3)	0.731989	0.909873	0.475885	0.918752	0.0511035	0	0.236916	0.614313	0.528075	0.906814
(3000, 0.1, 10, 20, 10, 2, 0.1, 0.1)	0.731657	0.490811	0.388611	0.949567	0.684232	0.843104	0.534233	0.783581	0.707921	0.910804
(3000, 0.1, 10, 20, 20, 1.5, 0.1, 0.1)	0.676559	0.805903	0.453311	0.805019	0.573227	0.808598	0.337311	0.65385	0.714272	0.913328
(3000, 0.1, 10, 20, 20, 2, 0.1, 0.3)	0.818167	0.794264	0.425355	0.932822	0.447584	0.590052	0.403526	0.804133	0.481181	0.910645
(3000, 0.1, 10, 20, 5, 1.5, 0.5, 0.3)	0.731989	0.909873	0.419967	0.95285	0.0511035	0	0	0.611944	0.54589	0.906814
(3000, 0.1, 10, 20, 5, 2, 1, 0.3)	0.769227	0.892588	0.461418	0.920132	0.599948	0.261059	0.286303	0.396614	0.690747	0.717431
(3000, 0.1, 10, 30, 10, 1, 0.1, 0.3)	0.665116	0.524431	0.455461	0.740963	0.122704	0.0158074	-0.000850267	0.551808	0.519689	0.740542
(3000, 0.1, 10, 30, 10, 1, 0.5, 0.1)	0.676559	0.853531	0.458026	0.884524	0.390695	0.697205	0.275199	0.653614	0.726059	0.885556
(3000, 0.1, 10, 30, 10, 1.5, 0.5, 0.2)	0.731989	0.9228	0.499803	0.801036	0.0511035	0.248752	0.236916	0.567581	0.714553	0.901684
(3000, 0.1, 10, 30, 20, 1, 1, 0.1)	0.762595	0.481415	0.424764	0.93147	0.172887	0.596019	0.266518	0.827389	0.699347	0.733638
(3000, 0.1, 10, 30, 20, 2, 1, 0.1)	0.867153	0.374826	0.440245	0.920132	0.599948	0.52344	0.251454	0.763465	0.554467	0.717431
(3000, 0.1, 10, 30, 5, 1.5, 1, 0.3)	0.769227	0.884654	0.462601	0.916935	0.155272	0.578764	0	0.500616	0.777502	0.834959
(3000, 0.1, 20, 10, 10, 1, 0.1, 0.2)	0.72471	0.902106	0.43734	0.931099	0.283707	0.538939	0.0983366	0.616766	0.470163	0.918924
(3000, 0.1, 20, 10, 20, 2, 0.1, 0.2)	0.595361	0.837661	0.411169	0.939738	0.750069	0.533939	0.449925	0.714484	0.673347	0.913737
(3000, 0.1, 20, 10, 5, 1, 0.1, 0.3)	0.75656	0.902106	0.466405	0.748848	0.357283	0.422624	0	0.478357	0.467478	0.777663
(3000, 0.1, 20, 10, 5, 1.5, 0.1, 0.1)	0.650352	0.802027	0.396717	0.858292	0.506759	0.570016	0.114151	0.590856	0.684542	0.915216
(3000, 0.1, 20, 10, 5, 1.5, 0.5, 0.3)	0.765875	0.918689	0.457428	0.794981	0.2914	0.760125	0.0910688	0.670048	0.704587	0.872442
(3000, 0.1, 20, 10, 5, 2, 0.5, 0.1)	0.594751	0.38995	0.430869	0.912644	0.569251	0.695991	0.102131	0.764849	0.443919	0.882564
(3000, 0.1, 20, 10, 5, 2, 1, 0.3)	0.795973	0.816648	0.103312	0.836787	0.602457	0.829359	0.416482	0.373306	0.708443	0.761695
(3000, 0.1, 20, 20, 10, 2, 0.5, 0.3)	0.750257	0.895063	0.467792	0.920132	0.548754	0.796765	0.414893	0.761255	0.726719	0.86312
(3000, 0.1, 20, 20, 10, 2, 1, 0.1)	0.654966	0.492645	0.42986	0.83146	0.631492	0.572628	0.426352	0.770857	0.313615	0.760882
(3000, 0.1, 20, 20, 20, 1, 1, 0.1)	0.635031	0.408397	0.468631	0.882716	0.544807	0.78809	0.435359	0.776532	0.680926	0.886209
(3000, 0.1, 20, 20, 20, 2, 0.5, 0.1)	0.594751	0.38995	0.462293	0.912644	0.569251	0.695991	0.564612	0.757277	0.481882	0.8605
(3000, 0.1, 20, 20, 20, 2, 1, 0.2)	0.851397	0.804397	0.439721	0.836787	0.788982	0.874883	0.4439	0.787028	0.416448	0.760882
(3000, 0.1, 20, 30, 10, 1, 0.1, 0.1)	0.668028	0.830897	0.388306	0.947313	0.576603	0.554558	0.529187	0.63016	0.679919	0.84748
(3000, 0.1, 20, 30, 10, 1.5, 0.1, 0.2)	0.765875	0.83763	0.459193	0.865682	0.3239	0.543124	0.332298	0.603182	0.696264	0.905014
(3000, 0.1, 20, 30, 10, 1.5, 0.5, 0.3)	0.765875	0.918689	0.465211	0.937512	0.2914	0.760125	0.0912056	0.587951	0.725204	0.912732
(3000, 0.1, 20, 30, 10, 2, 0.5, 0.3)	0.750257	0.895063	0.467792	0.920132	0.548754	0.796765	0.399919	0.643752	0.722346	0.864563
(3000, 0.1, 20, 30, 10, 2, 1, 0.2)	0.851397	0.804397	0.439721	0.836787	0.788982	0.874883	0.444047	0.746842	0.29574	0.760756
(3000, 0.1, 20, 30, 20, 1, 0.1, 0.1)	0.668028	0.830897	0.388306	0.947313	0.490848	0.554558	0.470316	0.63016	0.679919	0.84748
(3000, 0.1, 20, 30, 20, 1, 1, 0.3)	0.731989	0.918689	0.459216	0.800695	0.417002	0.279096	0.195063	0.603498	0.465759	0.890523
(3000, 0.1, 20, 30, 20, 1.5, 0.1, 0.3)	0.765875	0.815021	0.459109	0.795891	0.335325	0.815368	0.434769	0.607866	0.483378	0.904786
(3000, 0.1, 20, 30, 20, 1.5, 1, 0.2)	0.624467	0.850025	0.45675	0.815991	0.519206	0.622926	0.276268	0.415494	0.476617	0.788922
(3000, 0.1, 20, 30, 20, 2, 0.1, 0.1)	0.630515	0.506199	0.388974	0.939738	0.595608	0.385829	0.423371	0.74384	0.45386	0.872464
(3000, 0.1, 20, 30, 20, 2, 0.1, 0.2)	0.595361	0.837661	0.411169	0.939738	0.750069	0.533939	0.449925	0.746779	0.697685	0.890745
(3000, 0.1, 20, 30, 5, 1, 0.1, 0.2)	0.72471	0.902106	0.466405	0.931099	0.415817	0.538939	0.0972835	0.784112	0.474867	0.865796
(3000, 0.1, 20, 30, 5, 1, 0.1, 0.3)	0.75656	0.902106	0.466405	0.748848	0.278643	0.422624	0	0.78211	0.47982	0.864646
(3000, 0.1, 30, 10, 10, 1, 0.1, 0.3)	0.769227	0.906017	0.416227	0.690576	0.317556	0.426447	0.328021	0.505297	0.509807	0.776237
(3000, 0.1, 30, 10, 10, 1.5, 0.5, 0.1)	0.664016	0.609154	0.41404	0.87826	0.416318	0.353753	0.501501	0.594755	0.443325	0.68269
(3000, 0.1, 30, 10, 10, 1.5, 0.5, 0.2)	0.769227	0.922281	0.465392	0.87826	0.46548	0.405843	0.424967	0.594755	0.69204	0.860615
(3000, 0.1, 30, 10, 20, 1.5, 1, 0.3)	0.769227	0.918689	0.456821	0.900738	0.125722	0.816167	0.485441	0.515473	0.69204	0.78752
(3000, 0.1, 30, 10, 20, 2, 1, 0.2)	0.719873	0.565388	0.450189	0.888463	0.646449	0.481032	0.233968	0.743619	0.452365	0.762141
(3000, 0.1, 30, 10, 5, 1.5, 0.5, 0.1)	0.664016	0.609154	0.367507	0.907213	0.416318	0.353753	0.527233	0.682103	0.43297	0.896907
(3000, 0.1, 30, 10, 5, 2, 0.5, 0.1)	0.513655	0.391154	0.157866	0.895733	0.506514	0.426527	0.484023	0.709918	0.434613	0.882283
(3000, 0.1, 30, 20, 10, 1.5, 0.5, 0.1)	0.664016	0.609154	0.41404	0.87826	0.416318	0.353753	0.501501	0.721938	0.46395	0.860397
(3000, 0.1, 30, 20, 10, 2, 0.5, 0.3)	0.769227	0.895063	0.463829	0.826785	0.416747	0.617153	0.523913	0.748374	0.439773	0.883126
(3000, 0.1, 30, 20, 20, 1, 0.1, 0.3)	0.769227	0.906017	0.416227	0.724976	0.266744	0.391858	0.328432	0.534499	0.44551	0.874466
(3000, 0.1, 30, 20, 20, 1.5, 0.5, 0.2)	0.769227	0.922281	0.465392	0.87826	0.46548	0.405843	0.424967	0.603908	0.716859	0.860397
(3000, 0.1, 30, 20, 20, 2, 0.5, 0.2)	0.624467	0.854805	0.430449	0.822524	0.473574	0.541697	0.496214	0.747572	0.437044	0.882647
(3000, 0.1, 30, 20, 5, 1, 0.5, 0.3)	0.769227	0.906017	0.463916	0.643878	0.384103	0.495817	0.191846	0.455066	0.517643	0.865541
(3000, 0.1, 30, 20, 5, 1, 1, 0.2)	0.535757	0.907739	0.442948	0.867757	0.561302	0.395623	0.177698	0.604269	0.47228	0.826372
(3000, 0.1, 30, 30, 10, 1, 0.1, 0.1)	0.664016	0.570628	0.396822	0.803219	0.244511	0.345308	0.46271	0.712589	0.679024	0.904808
(3000, 0.1, 30, 30, 10, 1, 0.1, 0.2)	0.769227	0.906017	0.405888	0.84799	0.295606	0.446514	0.424943	0.721653	0.685731	0.918022
(3000, 0.1, 30, 30, 10, 1, 1, 0.2)	0.535757	0.907739	0.424497	0.799161	0.399605	0.360805	0.351	0.586483	0.674433	0.819842
(3000, 0.1, 30, 30, 10, 2, 1, 0.3)	0.769227	0.918689	0.435424	0.93172	0.776986	0.77275	0.394964	0.561435	0.407874	0.808309
(3000, 0.1, 30, 30, 20, 1, 1, 0.3)	0.598992	0.882619	0.426519	0.80574	0.388742	0.471366	0.349182	0.560708	0.682797	0.850735
(3000, 0.1, 30, 30, 20, 1.5, 1, 0.3)	0.769227	0.918689	0.456821	0.900738	0.125722	0.816167	0.485441	0.623555	0.709584	0.80594
(3000, 0.1, 30, 30, 5, 1, 0.1, 0.3)	0.769227	0.906017	0.469768	0.710344	0.386214	0.426447	0.242851	0.723773	0.56509	0.88215
(3000, 0.1, 30, 30, 5, 1, 0.5, 0.1)	0.664016	0.601103	0.413128	0.632255	0.296123	0.260564	0.450476	0.594477	0.673285	0.851134
(3000, 0.1, 30, 30, 5, 1.5, 0.5, 0.2)	0.769227	0.922281	0.375411	0.811844	0.46548	0.405843	0.55546	0.504536	0.682229	0.854347
(3000, 0.1, 30, 30, 5, 1.5, 1, 0.2)	0.769227	0.894458	0.441813	0.757605	0.513739	0.648833	0	0.560943	0.458171	0.798653
(3000, 0.1, 30, 30, 5, 2, 0.1, 0.1)	0.671616	0.639481	0.402738	0.920132	0.697727	0.322452	0.24437	0.674173	0.703404	0.88707
(500, 0.01, 10, 10, 10, 1.5, 1, 0.3)	0.769227	0.884654	0.461312	0.916935	0.201736	0.283763	0	0.66034	0.479586	0.825895
(500, 0.01, 10, 10, 10, 2, 1, 0.1)	0.867153	0.374826	0.440245	0.949674	0.61698	0.787172	0.421336	0.789998	0.704376	0.54055
(500, 0.01, 10, 10, 20, 1, 0.1, 0.1)	0.676559	0.892569	0.437877	0.817913	0.576043	0.168526	-0.000546172	0.693362	0.78199	0.92134
(500, 0.01, 10, 10, 20, 2, 0.1, 0.3)	0.818167	0.794264	0.425355	0.932822	0.149691	0.736413	0.40676	0.533869	0.480257	0.867824
(500, 0.01, 10, 10, 5, 1, 1, 0.3)	0.688549	0.842525	0.453948	0.843291	0	0.241544	0	0.673448	0.544335	0.864365
(500, 0.01, 10, 10, 5, 1.5, 0.1, 0.1)	0.676559	0.805903	0.387155	0.918752	0.548524	0.757085	0.398517	0.622115	0.444514	0.913933
(500, 0.01, 10, 10, 5, 1.5, 0.5, 0.2)	0.731989	0.9228	0.416451	0.865425	0.36403	0.417998	0	0.618714	0.694746	0.907946
(500, 0.01, 10, 10, 5, 2, 0.5, 0.2)	0.624467	0.769851	0.426228	0.905105	0.491883	0.747588	0.341829	0.773797	0.694461	0.905411
(500, 0.01, 10, 20, 20, 1.5, 1, 0.3)	0.769227	0.884654	0.462601	0.916935	0.201736	0.215154	0.0970098	0.510443	0.471747	0.827112
(500, 0.01, 10, 20, 20, 2, 0.5, 0.2)	0.624467	0.769851	0.426228	0.905105	0.491883	0.347048	0.324908	0.765792	0.691354	0.743106
(500, 0.01, 10, 20, 20, 2, 1, 0.2)	0.769227	0.59794	0.461418	0.949674	0.14981	0.308485	0.00581161	0.636036	0.708751	0.717431
(500, 0.01, 10, 20, 5, 1.5, 0.1, 0.2)	0.731989	0.840098	0.387155	0.918752	0.451088	0.173423	0.337844	0.624098	0.705507	0.915104
(500, 0.01, 10, 20, 5, 1.5, 1, 0.1)	0.719873	0.523596	0.453815	0.875561	0.573553	0.370561	0.183216	0.509271	0.694574	0.839151
(500, 0.01, 10, 20, 5, 2, 0.5, 0.2)	0.624467	0.769851	0.426228	0.905105	0.491883	0.347048	0.324908	0.765792	0.691354	0.743106
(500, 0.01, 20, 10, 10, 1, 0.1, 0.1)	0.668028	0.830897	0.443166	0.947313	0.485184	0.414312	0.0943037	0.612968	0.70328	0.919216
(500, 0.01, 20, 10, 10, 1, 0.1, 0.3)	0.75656	0.902106	0.424025	0.791979	0.257203	0.297018	0	0.489882	0.539186	0.776776
(500, 0.01, 20, 10, 10, 1.5, 0.1, 0.3)	0.765875	0.815021	0.459109	0.795891	0.0749713	0.415735	-1.66257e-05	0.648582	0.494053	0.87545
(500, 0.01, 20, 10, 10, 2, 0.5, 0.2)	0.750257	0.87056	0.44464	0.920132	0.631701	0.84739	0.391413	0.768776	0.693478	0.883945
(500, 0.01, 20, 10, 10, 2, 0.5, 0.3)	0.750257	0.895063	0.467792	0.920132	0.487617	0.782677	0.413817	0.769984	0.722843	0.884757
(500, 0.01, 20, 10, 20, 1, 0.5, 0.1)	0.658782	0.55841	0.406005	0.75975	0.469614	0.393336	0.343059	0.609219	0.687348	0.920111
(500, 0.01, 20, 10, 5, 2, 0.1, 0.1)	0.630515	0.506199	0.463489	0.90305	0.372122	0.615675	0.432433	0.785586	0.692984	0.904262
(500, 0.01, 20, 20, 10, 1, 0.5, 0.2)	0.769227	0.918689	0.435631	0.844518	0.396353	0.510943	0.192819	0.636526	0.457439	0.904465
(500, 0.01, 20, 20, 10, 1, 1, 0.3)	0.731989	0.918689	0.459216	0.861492	0.00514491	0.547234	0.343405	0.649229	0.4784	0.899987
(500, 0.01, 20, 20, 10, 1.5, 0.5, 0.1)	0.650352	0.565388	0.446876	0.805756	0.681367	0.325842	0.459756	0.758046	0.689967	0.878324
(500, 0.01, 20, 20, 20, 1, 0.5, 0.2)	0.769227	0.918689	0.435631	0.815307	0.498784	0.360026	0.3361	0.636526	0.457439	0.904465
(500, 0.01, 20, 20, 20, 1, 1, 0.1)	0.635031	0.408397	0.468631	0.816892	0.436069	0.799972	0.456231	0.77267	0.682554	0.883652
(500, 0.01, 20, 20, 20, 1.5, 0.5, 0.2)	0.765875	0.918689	0.465211	0.849977	0.498334	0.461576	0.414175	0.628971	0.690397	0.869755
(500, 0.01, 20, 20, 20, 2, 0.5, 0.3)	0.750257	0.895063	0.467792	0.920132	0.487617	0.747076	0.387285	0.779485	0.722705	0.890289
(500, 0.01, 20, 20, 5, 1.5, 0.1, 0.2)	0.765875	0.83763	0.436939	0.875312	0.330935	0.51288	0.101707	0.58436	0.456165	0.916378
(500, 0.01, 20, 20, 5, 1.5, 0.5, 0.2)	0.765875	0.918689	0.500375	0.950462	0.469955	0.47854	0.414175	0.628971	0.690397	0.880724
(500, 0.01, 20, 20, 5, 1.5, 1, 0.2)	0.624467	0.850025	0.440288	0.815991	0.467197	0.39732	0.196652	0.478063	0.677625	0.836725
(500, 0.01, 20, 20, 5, 2, 0.5, 0.3)	0.750257	0.895063	0.444944	0.920132	0.487617	0.747076	0.433567	0.779485	0.722705	0.890289
(500, 0.01, 20, 30, 20, 1, 0.1, 0.2)	0.72471	0.902106	0.455173	0.931099	0.391166	0	0	0.658041	0.517053	0.920336
(500, 0.01, 20, 30, 20, 1, 1, 0.1)	0.635031	0.408397	0.468631	0.821364	0.571436	0.19891	0.165994	0.654864	0.483381	0.821634
(500, 0.01, 20, 30, 5, 1, 1, 0.2)	0.731989	0.918689	0.436142	0.787693	0.379759	0.162462	0.16348	0.654864	0.483381	0.824171
(500, 0.01, 30, 10, 10, 1, 0.5, 0.2)	0.722089	0.931238	0.458871	0.838406	0.306549	0.441534	0.223191	0.535012	0.463149	0.925297
(500, 0.01, 30, 10, 10, 1.5, 0.5, 0.2)	0.769227	0.922281	0.426704	0.87826	0.43939	0.781673	0.554338	0.623386	0.695318	0.894048
(500, 0.01, 30, 10, 10, 2, 0.5, 0.1)	0.658782	0.391154	0.433033	0.901179	0.506514	0.601766	0.416346	0.789508	0.443392	0.88665
(500, 0.01, 30, 10, 20, 1, 0.1, 0.2)	0.769227	0.906017	0.405888	0.84799	0.227298	0.267096	0.100226	0.66459	0.467259	0.917227
(500, 0.01, 30, 10, 20, 1.5, 1, 0.3)	0.769227	0.918689	0.456821	0.900738	0.32735	0.609128	0.0925013	0.451601	0.463058	0.800786
(500, 0.01, 30, 10, 5, 1, 0.1, 0.3)	0.769227	0.906017	0.456644	0.690576	0.178738	0.406302	0.188455	0.607478	0.52407	0.773862
(500, 0.01, 30, 10, 5, 1, 1, 0.1)	0.604811	0.561609	0.414639	0.839121	0.522761	0.64754	0.40651	0.634168	0.680676	0.867871
(500, 0.01, 30, 10, 5, 1.5, 0.1, 0.1)	0.690666	0.879029	0.455969	0.830679	0.355598	0.384433	0.547292	0.598677	0.693142	0.915673
(500, 0.01, 30, 10, 5, 1.5, 0.1, 0.2)	0.598992	0.921625	0.460598	0.82324	0.330259	0.390386	0.112427	0.46476	0.472741	0.915678
(500, 0.01, 30, 10, 5, 1.5, 0.5, 0.3)	0.769227	0.922281	0.397133	0.935936	0.480614	0.692053	0.326696	0.624853	0.485854	0.917776
(500, 0.01, 30, 10, 5, 1.5, 1, 0.1)	0.655629	0.396421	0.423804	0.729487	0.546016	0.385123	0.336051	0.451512	0.443024	0.772082
(500, 0.01, 30, 10, 5, 2, 0.5, 0.3)	0.513655	0.895063	0.159357	0.895733	0.416747	0.701866	0.5159	0.811813	0.705655	0.889273
(500, 0.01, 30, 20, 10, 1.5, 0.5, 0.3)	0.769227	0.922281	0.426704	0.898269	0.480614	0.482069	0.213077	0.594887	0.483002	0.858248
(500, 0.01, 30, 20, 20, 2, 0.1, 0.1)	0.671616	0.639481	0.412379	0.853873	0.692645	0.354518	0.381582	0.693901	0.688393	0.893313
(500, 0.01, 30, 20, 20, 2, 0.5, 0.1)	0.658782	0.391154	0.433033	0.901179	0.506514	0.396746	0.304985	0.625295	0.470126	0.872592
(500, 0.01, 30, 20, 5, 1, 0.5, 0.3)	0.769227	0.906017	0.463916	0.578006	0.338382	0.466978	0.477865	0.478969	0.505836	0.89147
(500, 0.01, 30, 30, 10, 1.5, 0.5, 0.1)	0.664016	0.609154	0.39631	0.87826	0.399238	0.179048	0.29056	0.704085	0.454245	0.840285
(500, 0.01, 30, 30, 10, 1.5, 0.5, 0.2)	0.769227	0.922281	0.426704	0.87826	0.43939	0.171496	0.293405	0.703173	0.680372	0.84452
(500, 0.01, 30, 30, 10, 1.5, 0.5, 0.3)	0.769227	0.922281	0.426704	0.898269	0.480614	0.105121	0.25202	0.587765	0.703433	0.851814
(500, 0.01, 30, 30, 20, 1.5, 0.5, 0.2)	0.769227	0.922281	0.426704	0.87826	0.453325	0.171602	0.293405	0.703173	0.680372	0.84452
(500, 0.01, 30, 30, 5, 1.5, 0.5, 0.3)	0.769227	0.922281	0.397133	0.935936	0.480614	0.105121	0.176821	0.587765	0.700103	0.851814

## Sheet: Computational Time
Parameters(CellMaximum,Gini,Bc,Bg,maxbb,Zscore,GeneLow,fclust_dis)	Yan	Goolam	Deng	Pollen	Patel	Usoskin	Villani	Zeisel	Tirosh	Baron
(1000, 0.01, 10, 10, 10, 1, 1, 0.3)	6.15973	13.2238	29.487	47.5273	37.5706	94.0838	100.349	162.899	250.617	411.447
(1000, 0.01, 10, 10, 10, 1.5, 0.5, 0.1)	6.48366	13.5501	29.5596	37.9829	52.6774	60.7193	134.172	225.908	378.432	555.577
(1000, 0.01, 10, 10, 10, 2, 0.5, 0.3)	6.17396	11.735	31.8808	38.6016	62.3905	91.633	162.11	227.29	310.438	448.108
(1000, 0.01, 10, 10, 20, 1, 0.1, 0.3)	7.56182	11.8287	28.6188	39.7169	48.1914	106.609	86.3911	218.684	218.079	456.789
(1000, 0.01, 10, 10, 20, 1, 0.5, 0.1)	7.23763	13.5031	29.9488	36.6167	49.2411	110.03	60.9536	195.512	230.742	494.481
(1000, 0.01, 10, 10, 20, 1, 0.5, 0.3)	7.63255	12.9654	31.4134	36.2603	53.6481	110.038	54.6751	197.285	232.642	505.906
(1000, 0.01, 10, 10, 20, 1.5, 0.1, 0.3)	6.5477	12.831	26.1272	30.8781	55.0024	72.6111	151.95	298.255	496.674	490.859
(1000, 0.01, 10, 10, 20, 1.5, 1, 0.2)	5.46978	9.03302	39.2936	36.0715	44.7299	135.573	122.689	219.082	380.299	463.378
(1000, 0.01, 10, 10, 20, 2, 0.5, 0.1)	6.42838	10.8334	31.37	37.952	60.5053	90.5892	157.874	226.673	311.185	477.023
(1000, 0.01, 10, 10, 20, 2, 0.5, 0.2)	6.63523	10.7303	32.8591	38.3005	62.3595	90.3308	160.5	224.81	312.089	460.504
(1000, 0.01, 10, 20, 10, 1, 0.1, 0.2)	8.31352	11.7136	27.8199	35.7138	47.7522	109.182	90.4862	223.874	363.291	781.109
(1000, 0.01, 10, 20, 10, 1.5, 1, 0.1)	6.23516	9.84424	38.8654	40.0319	49.6487	153.341	225.856	226.641	343.84	587.33
(1000, 0.01, 10, 20, 10, 1.5, 1, 0.3)	6.21503	10.3967	38.5086	38.2267	48.136	152.728	224.622	227.818	342.551	571.677
(1000, 0.01, 10, 20, 20, 1.5, 1, 0.2)	6.16496	10.8405	41.3099	38.1712	48.4638	153.569	220.728	224.032	345.961	593.744
(1000, 0.01, 10, 20, 5, 1, 0.1, 0.2)	8.59566	11.9688	27.336	39.428	50.3197	109.477	86.6053	221.72	355.846	773.749
(1000, 0.01, 10, 20, 5, 1.5, 0.5, 0.3)	6.6618	13.9065	29.5361	36.6876	55.7326	59.4341	140.937	211.886	262.479	718.937
(1000, 0.01, 10, 20, 5, 1.5, 1, 0.2)	5.76644	8.90817	37.9944	35.6308	43.3467	133.35	146.793	228.211	398.17	454.127
(1000, 0.01, 10, 20, 5, 1.5, 1, 0.3)	5.6414	8.94788	37.8666	35.749	44.4215	137.878	160.112	223.37	399.284	469.736
(1000, 0.01, 10, 20, 5, 2, 0.1, 0.3)	6.45811	9.89262	32.4686	35.197	71.5294	105.189	172.065	199.621	354.729	680.283
(1000, 0.01, 10, 30, 10, 1, 0.1, 0.2)	8.08347	12.5019	27.5656	38.2754	47.5431	109.36	95.702	170.479	343.431	850
(1000, 0.01, 10, 30, 5, 1, 0.1, 0.1)	8.29353	12.7995	30.6439	37.061	46.3909	104.781	98.6473	173.693	338.137	847.328
(1000, 0.01, 10, 30, 5, 1, 0.1, 0.2)	8.61505	13.2358	27.7195	36.9395	48.7171	108.531	103.469	179.167	341.753	851.502
(1000, 0.01, 20, 10, 10, 1, 0.1, 0.3)	7.603	11.8641	56.9437	51.0756	88.0834	204.332	234.386	276.387	515.877	573.079
(1000, 0.01, 20, 10, 10, 1, 0.5, 0.3)	8.47021	12.863	45.3263	55.9939	72.8793	245.761	232.206	279.287	579.166	679.407
(1000, 0.01, 20, 10, 10, 2, 1, 0.2)	7.16389	16.7726	45.4506	48.0797	141.135	195.078	295.497	282.466	369.608	629.308
(1000, 0.01, 20, 10, 10, 2, 1, 0.3)	6.37793	16.8012	43.5242	46.5964	127.728	181.639	251.312	272.562	424.649	559.945
(1000, 0.01, 20, 10, 20, 1, 0.1, 0.3)	7.45118	12.4109	58.1599	53.0306	78.4838	213.938	239.781	274.157	513.804	615.656
(1000, 0.01, 20, 10, 20, 1, 1, 0.1)	7.91775	12.41	37.743	47.2952	149.862	171.791	160.248	281.215	468.33	521.699
(1000, 0.01, 20, 10, 20, 1.5, 0.5, 0.3)	7.04468	13.5047	32.3242	44.5285	78.79	178.539	282.171	563.918	406.402	534.09
(1000, 0.01, 20, 10, 20, 1.5, 1, 0.1)	8.09223	19.6416	51.7746	48.6251	112.798	293.578	244.228	348.282	412.517	702.892
(1000, 0.01, 20, 10, 5, 1, 0.5, 0.2)	8.57669	13.2301	42.5206	56.3999	74.0419	251.606	156.494	276.806	591.143	762.252
(1000, 0.01, 20, 10, 5, 1, 1, 0.2)	8.54539	13.1386	37.1443	50.5945	157.829	173.422	138.921	284.326	446.099	550.539
(1000, 0.01, 20, 20, 10, 1, 0.1, 0.3)	7.28932	11.8924	57.6295	45.8076	79.0095	187.095	211.658	267.504	686.619	702.76
(1000, 0.01, 20, 20, 10, 1, 1, 0.3)	7.73404	12.1055	37.4882	48.0931	149.844	178.216	301.152	503.515	483.059	750.891
(1000, 0.01, 20, 20, 10, 1.5, 1, 0.1)	7.57148	16.6813	46.7077	47.6015	116.641	292.371	272.34	326.387	576.372	731.933
(1000, 0.01, 20, 20, 20, 1, 1, 0.3)	8.18217	13.1727	38.4973	50.613	153.286	180.196	315.952	516.624	494.675	750.906
(1000, 0.01, 20, 20, 20, 1.5, 0.1, 0.1)	8.15893	13.3596	60.2302	38.3595	88.2954	229.614	253.528	521.408	487.245	762.922
(1000, 0.01, 20, 20, 20, 2, 0.5, 0.3)	7.24065	13.7101	42.9609	40.5508	106.563	199.415	376.037	370.684	561.957	897.24
(1000, 0.01, 20, 20, 5, 1, 0.1, 0.1)	7.58988	11.9723	24.3032	48.5394	89.9068	208.078	211.758	262.192	554.021	781.556
(1000, 0.01, 20, 20, 5, 1, 0.1, 0.2)	7.88006	12.8415	23.4409	51.1001	87.9981	211.577	238.455	265.452	554.967	784.832
(1000, 0.01, 20, 20, 5, 1, 0.5, 0.1)	9.18498	12.9216	43.7337	55.4362	76.3794	256.3	238.83	328.314	641.625	622.953
(1000, 0.01, 20, 20, 5, 1, 0.5, 0.3)	8.43046	12.4767	41.0687	59.1994	73.4186	250.555	228.564	323.964	1060.68	614.594
(1000, 0.01, 20, 20, 5, 2, 0.5, 0.2)	8.56777	13.78	34.7656	37.1491	102.537	192.778	325.307	377.626	566.256	877.415
(1000, 0.01, 20, 20, 5, 2, 0.5, 0.3)	7.82012	13.2861	34.1672	37.3289	104.627	200.521	320.146	372.347	559.102	896.15
(1000, 0.01, 20, 30, 10, 1, 0.1, 0.3)	7.68877	12.8097	56.5028	49.8747	87.6527	214.065	138.766	350.624	550.327	993.271
(1000, 0.01, 20, 30, 10, 1.5, 0.1, 0.2)	7.67366	13.1907	58.4025	38.3085	91.3481	226.959	50.7503	415.17	462.887	933.056
(1000, 0.01, 20, 30, 5, 1, 0.1, 0.1)	7.43801	13.1231	25.6814	50.1629	89.7566	209.022	108.25	286.766	553.6	982.921
(1000, 0.01, 20, 30, 5, 2, 0.5, 0.1)	6.96956	12.8625	35.3777	32.7393	93.1756	178.581	43.6646	367.474	658.577	550.158
(1000, 0.01, 20, 30, 5, 2, 0.5, 0.2)	7.81193	13.1166	33.384	37.1759	101.718	203.48	132.533	369.547	582.317	616.754
(1000, 0.01, 30, 10, 10, 1.5, 0.1, 0.1)	6.23282	15.6785	40.1729	43.7138	104.185	356.549	221.198	498.8	530.592	713.039
(1000, 0.01, 30, 10, 10, 1.5, 1, 0.2)	7.27595	12.4851	52.513	43.6464	76.4034	289.705	623.967	398.381	670.893	594.273
(1000, 0.01, 30, 10, 10, 1.5, 1, 0.3)	7.0494	12.6466	55.9876	49.6862	78.0688	296.165	599.415	382.399	582.046	600.708
(1000, 0.01, 30, 10, 10, 2, 0.1, 0.1)	5.90819	15.3279	36.4089	48.4957	78.0552	274.923	288.275	468.178	488.67	631.575
(1000, 0.01, 30, 10, 20, 1, 0.1, 0.3)	8.99701	15.7385	58.9644	61.9848	162.359	332.112	265.879	279.941	730.714	560.65
(1000, 0.01, 30, 10, 5, 2, 1, 0.2)	7.42416	13.9263	33.635	41.9227	102.197	262.604	517.706	384.199	420.173	582.89
(1000, 0.01, 30, 10, 5, 2, 1, 0.3)	7.07847	14.1258	33.3559	40.5323	98.7966	259.829	713.165	385.962	419.795	555.215
(1000, 0.01, 30, 20, 10, 1, 0.5, 0.2)	8.04758	16.6426	55.6447	59.6177	109.985	310.493	479.113	564.131	1137.2	872.529
(1000, 0.01, 30, 20, 10, 1, 0.5, 0.3)	8.3042	18.0343	57.1276	67.6381	120.019	346.154	513.704	562.983	984.727	966.344
(1000, 0.01, 30, 20, 20, 2, 0.1, 0.2)	7.14894	16.5185	37.8033	56.6154	87.5791	320.484	480.897	682.26	672.915	1101.57
(1000, 0.01, 30, 20, 5, 1.5, 0.1, 0.2)	5.68364	15.5986	36.1452	44.9198	99.5825	336.007	387.54	573.448	685.931	899.291
(1000, 0.01, 30, 20, 5, 2, 0.1, 0.2)	6.18463	15.5587	53.1384	39.1586	77.7894	303.559	501.225	677.527	544.883	1015.52
(1000, 0.01, 30, 30, 10, 1, 0.5, 0.1)	8.58233	17.4867	57.235	58.047	108.629	311.435	481.33	576.61	758.339	1271.01
(1000, 0.01, 30, 30, 10, 1.5, 0.1, 0.1)	5.98797	15.6415	40.3617	44.1966	101.875	352.844	347.768	404.475	662.486	942.608
(1000, 0.01, 30, 30, 10, 1.5, 0.5, 0.1)	8.40593	12.0395	43.6489	49.9692	108.889	333.842	369.521	439.194	863.049	841.57
(1000, 0.01, 30, 30, 20, 1, 1, 0.3)	7.55109	10.5038	55.8232	54.1286	106.279	382.201	500.408	460.953	771.611	1252.8
(1000, 0.01, 30, 30, 20, 1.5, 0.1, 0.1)	5.98513	15.3313	40.578	38.994	90.5576	313.103	330.144	414.124	777.338	1058.17
(1000, 0.01, 30, 30, 20, 1.5, 0.5, 0.1)	7.67715	12.5887	41.8408	56.7546	115.343	346.206	380.135	432.991	850.665	759.354
(1000, 0.01, 30, 30, 5, 1, 0.1, 0.3)	8.52931	16.5587	41.9686	60.3537	161.976	333.459	230.297	308.64	630.719	689.401
(1000, 0.01, 30, 30, 5, 1, 1, 0.3)	7.77183	10.8497	47.5704	57.3802	107.578	382.39	481.043	448.062	761.002	1054.57
(1000, 0.01, 30, 30, 5, 2, 0.5, 0.1)	3.78738	16.4091	37.7368	37.0164	95.1161	237.494	596.667	308.093	783.269	949.944
(1000, 0.01, 30, 30, 5, 2, 1, 0.1)	7.04417	14.2539	33.5733	38.4072	98.1586	253.202	506.178	528.406	969.031	863.281
(1000, 0.05, 10, 10, 10, 1, 0.5, 0.2)	6.90571	13.7316	29.573	35.0929	48.2686	109.418	62.9537	203.298	232.902	468.765
(1000, 0.05, 10, 10, 10, 1, 0.5, 0.3)	6.84543	13.9226	30.1908	42.713	56.0083	108.663	60.787	196.088	232.36	520.063
(1000, 0.05, 10, 10, 10, 1.5, 1, 0.3)	6.02526	10.1954	38.5862	38.9062	47.6374	152.036	134.074	213.945	325.547	475.271
(1000, 0.05, 10, 10, 20, 1, 1, 0.1)	6.03479	13.5326	28.9204	48.699	34.6665	89.5987	98.8738	165.749	250.506	344.142
(1000, 0.05, 10, 10, 20, 1, 1, 0.3)	6.71684	13.9223	29.2951	49.5622	43.0895	95.8675	103.421	168.151	220.911	379.418
(1000, 0.05, 10, 10, 20, 1.5, 0.1, 0.1)	7.395	13.6666	27.359	33.4248	58.3783	82.758	176.015	230.594	432.561	510.84
(1000, 0.05, 10, 10, 20, 1.5, 0.1, 0.2)	6.80009	13.7716	25.3875	33.964	58.1335	81.3824	193.844	232.531	433.367	514.203
(1000, 0.05, 10, 10, 20, 1.5, 1, 0.1)	5.89672	10.4203	36.7681	40.0316	50.3266	158.581	137.327	215.588	324.367	494.31
(1000, 0.05, 10, 10, 5, 2, 0.1, 0.1)	5.71889	9.70406	30.3925	34.8786	64.9016	101.334	119.773	153.686	370.076	551.939
(1000, 0.05, 10, 10, 5, 2, 0.5, 0.3)	6.76044	11.0966	30.6826	38.5683	49.3723	89.0453	93.1561	222.126	322.678	385.422
(1000, 0.05, 10, 10, 5, 2, 1, 0.2)	5.56413	14.1768	33.3897	30.289	35.9101	106.438	137.38	225.828	199.559	237.842
(1000, 0.05, 10, 20, 10, 1, 0.1, 0.2)	8.52325	12.8084	29.6097	36.1324	48.0386	111.844	93.6975	219.896	355.517	774.029
(1000, 0.05, 10, 20, 10, 1, 0.1, 0.3)	7.42123	11.5463	28.1457	36.1774	48.0032	113.031	86.8485	224.109	358.398	756.285
(1000, 0.05, 10, 20, 10, 2, 0.5, 0.1)	6.62806	11.0617	32.4634	38.062	48.8978	86.7524	102.615	316.802	358.665	413.26
(1000, 0.05, 10, 20, 20, 1, 0.1, 0.1)	8.17057	11.7034	28.1962	39.5355	49.4995	107.416	87.5559	222.234	350.404	684.51
(1000, 0.05, 10, 20, 20, 1.5, 0.1, 0.3)	6.74249	14.047	26.009	32.4234	59.0369	80.0629	152.296	278.893	453.392	621.926
(1000, 0.05, 10, 20, 20, 1.5, 0.5, 0.2)	6.01653	12.7361	31.1234	33.5375	49.3889	54.6224	142.35	90.309	466.778	649.553
(1000, 0.05, 10, 20, 20, 2, 1, 0.2)	5.42804	11.9278	101.704	30.6401	34.67	103.875	22.8544	270.225	253.243	351.495
(1000, 0.05, 10, 20, 5, 1.5, 0.1, 0.1)	6.17271	12.4856	16.8839	29.9332	56.017	72.4781	176.757	278.93	295.205	591.124
(1000, 0.05, 10, 20, 5, 1.5, 0.5, 0.2)	6.5736	13.8325	30.0178	36.0525	54.4982	59.5312	143.547	91.3663	265.281	640.406
(1000, 0.05, 10, 20, 5, 1.5, 1, 0.3)	6.31449	10.8109	36.2908	40.9084	50.9285	153.785	164.833	224.858	343.506	538.965
(1000, 0.05, 10, 20, 5, 2, 1, 0.3)	5.26088	11.4673	33.2696	28.5361	34.7218	101.737	22.4857	246.416	249.176	319.885
(1000, 0.05, 10, 30, 10, 1.5, 1, 0.1)	5.50001	9.43813	42.0307	38.0777	47.6243	149.813	20.4126	91.5154	183.631	538.535
(1000, 0.05, 10, 30, 20, 1, 0.5, 0.1)	7.03785	13.2752	30.2031	36.5895	48.9841	110.204	38.4937	96.3807	115.537	656.887
(1000, 0.05, 20, 10, 20, 1.5, 0.5, 0.2)	7.11012	11.8936	33.5665	39.8549	65.8119	158.498	250.798	570.422	462.711	493.232
(1000, 0.05, 20, 10, 20, 2, 1, 0.2)	6.88656	16.6409	50.7023	47.1093	142.66	194.847	330.192	270.637	369.54	605.217
(1000, 0.05, 20, 10, 5, 1, 0.5, 0.2)	9.14746	12.6993	41.8641	54.1951	73.6161	255.589	151.256	275.22	575.641	608.431
(1000, 0.05, 20, 20, 10, 1.5, 0.5, 0.1)	7.37417	14.7205	33.5734	51.134	74.6295	173.68	237.458	364.939	453.774	671.266
(1000, 0.05, 20, 20, 10, 1.5, 0.5, 0.3)	7.44597	13.1712	31.6251	45.0918	75.4205	176.152	235.14	366.28	467.618	723.031
(1000, 0.05, 20, 20, 20, 1.5, 0.1, 0.2)	7.7483	12.7236	57.0159	37.4856	84.1949	222.884	242.341	518.014	478.029	699.273
(1000, 0.05, 20, 20, 20, 2, 0.5, 0.3)	7.39797	14.2979	43.4726	37.219	102.235	197.124	334.434	378.899	547.141	887.117
(1000, 0.05, 20, 20, 5, 1.5, 0.1, 0.1)	8.83474	13.7673	40.1122	40.7522	89.0005	235.4	68.6015	379.567	485.115	765.636
(1000, 0.05, 20, 20, 5, 1.5, 1, 0.2)	8.04586	17.1104	43.0105	46.5485	110.528	283.687	227.391	323.493	597.167	870.109
(1000, 0.05, 20, 20, 5, 2, 0.1, 0.2)	6.09585	12.6735	29.8946	30.8265	83.0778	201.794	298.936	367.442	678.341	678.2
(1000, 0.05, 20, 30, 10, 1, 0.1, 0.2)	7.28198	11.2987	52.5615	44.0766	73.966	180.421	164.098	351.441	607.76	863.329
(1000, 0.05, 20, 30, 10, 1, 0.5, 0.1)	7.95384	11.5016	45.4687	50.5087	63.8982	226.506	390.884	476.475	487.625	567.56
(1000, 0.05, 20, 30, 10, 1.5, 0.5, 0.2)	7.59337	13.0906	32.5218	44.4685	75.6036	174.549	67.846	417.344	484.946	682.85
(1000, 0.05, 20, 30, 10, 1.5, 1, 0.1)	7.54535	16.7028	47.5498	47.598	110.728	284.993	56.8065	285.719	550.271	606.92
(1000, 0.05, 20, 30, 10, 2, 0.5, 0.3)	7.91203	13.3138	43.8832	38.7567	107.065	201.782	145.699	363.951	581.924	602.684
(1000, 0.05, 20, 30, 10, 2, 1, 0.2)	7.54478	17.0982	44.3901	49.1457	142.948	197.125	22.0314	298.892	557.249	617.424
(1000, 0.05, 20, 30, 5, 1, 0.5, 0.2)	8.62554	11.8336	42.826	48.7976	66.5591	238.998	124.418	470.095	487.686	601.674
(1000, 0.05, 20, 30, 5, 1.5, 0.5, 0.1)	7.52386	13.6547	31.4049	43.3575	76.4432	173.818	67.5306	377.556	473.126	613.717
(1000, 0.05, 20, 30, 5, 2, 0.5, 0.1)	7.43659	13.8696	35.6646	38.3476	108.624	202.073	147.125	369.599	595.419	628.907
(1000, 0.05, 30, 10, 10, 1, 0.1, 0.3)	8.07089	16.3749	57.0159	60.3274	152.547	324.589	271.326	269.669	728.155	557.535
(1000, 0.05, 30, 10, 10, 1, 1, 0.2)	7.90195	11.0204	56.5776	54.0321	108.527	384.128	522.927	307.548	471.541	819.369
(1000, 0.05, 30, 10, 10, 1.5, 0.5, 0.1)	8.09571	13.4119	39.7904	51.8834	113.547	347.207	207.578	341.713	496.907	538.476
(1000, 0.05, 30, 10, 10, 2, 0.5, 0.3)	7.31098	16.526	66.1028	48.2096	92.6748	235.856	421.163	233.243	424.927	631.769
(1000, 0.05, 30, 10, 20, 1, 0.1, 0.3)	8.09495	14.8174	57.1711	55.2466	154.905	302.275	245.516	268.46	838.141	543.823
(1000, 0.05, 30, 10, 20, 1.5, 0.5, 0.2)	8.01055	12.8489	38.4585	52.8308	116.014	347.899	209.786	342.356	495.108	586.93
(1000, 0.05, 30, 10, 20, 1.5, 0.5, 0.3)	7.62201	13.815	42.1726	50.8021	111.041	336.127	204.739	334.931	505.168	592.688
(1000, 0.05, 30, 10, 20, 1.5, 1, 0.1)	7.59399	13.0642	53.9847	46.6878	78.7143	303.937	587.938	398.102	592.042	655.523
(1000, 0.05, 30, 10, 20, 1.5, 1, 0.2)	5.5479	10.2398	53.5446	34.9574	59.029	252.517	527.037	389.238	687.246	577.147
(1000, 0.05, 30, 10, 20, 2, 0.1, 0.3)	6.21501	16.1764	38.6945	55.0295	76.6546	303.433	461.5	472.351	413.478	639.88
(1000, 0.05, 30, 10, 20, 2, 0.5, 0.1)	8.15811	16.5065	65.7081	53.3521	93.76	235.703	415.597	236.953	431.746	584.946
(1000, 0.05, 30, 10, 20, 2, 0.5, 0.3)	7.93046	16.5375	65.5101	49.7735	93.9374	238.18	405.009	206.078	424.702	635.328
(1000, 0.05, 30, 10, 5, 1, 0.1, 0.2)	8.20239	15.8479	43.8661	60.1403	153.991	329.373	326.366	275.407	677.992	564.017
(1000, 0.05, 30, 10, 5, 1.5, 0.5, 0.1)	7.70022	11.9484	38.986	45.2252	112.462	346.109	205.588	344.635	323.559	520.008
(1000, 0.05, 30, 10, 5, 1.5, 0.5, 0.2)	7.32269	13.0468	39.1781	45.0779	112.66	344.967	209.855	337.5	334.953	584.853
(1000, 0.05, 30, 10, 5, 1.5, 1, 0.3)	6.77411	12.8787	45.8984	41.1406	74.7516	300.109	333.845	376.641	587.878	627.63
(1000, 0.05, 30, 20, 10, 1, 0.1, 0.3)	8.35721	15.4981	58.318	60.2627	170.519	338.679	289.545	801.231	582.476	841.01
(1000, 0.05, 30, 20, 10, 1.5, 0.1, 0.1)	6.4211	15.7793	42.2792	42.6088	101.076	344.945	339.273	578.361	659.543	973.964
(1000, 0.05, 30, 20, 10, 2, 0.1, 0.1)	5.93054	15.7548	38.5957	56.2285	76.6784	295.399	465.451	678.597	670.209	1068.45
(1000, 0.05, 30, 20, 20, 1, 0.5, 0.2)	8.70958	19.1861	55.2957	61.375	118.031	347	513.58	573.226	980.501	957.76
(1000, 0.05, 30, 20, 20, 1.5, 0.5, 0.2)	7.67649	12.6938	41.1178	52.2365	111.502	347.531	403.591	566.329	585.12	1440.23
(1000, 0.05, 30, 20, 20, 2, 0.5, 0.1)	7.34453	17.361	66.456	48.1293	93.8019	244.458	516.216	577.468	818.984	922.088
(1000, 0.05, 30, 20, 5, 1, 1, 0.1)	7.64483	10.5278	46.4786	53.5833	106.462	371.923	290.927	678.189	911.295	1163.17
(1000, 0.05, 30, 20, 5, 2, 0.5, 0.2)	3.80407	15.656	37.762	36.0064	94.1857	241.343	535.032	559.465	838.117	1046.22
(1000, 0.05, 30, 20, 5, 2, 1, 0.2)	7.32746	14.2829	34.0564	37.4565	96.7784	257.904	542.119	678.156	699.859	580.914
(1000, 0.05, 30, 30, 10, 1, 0.1, 0.1)	8.34091	15.804	57.6517	61.0313	161.481	340.656	339.655	345.518	741.31	699.023
(1000, 0.05, 30, 30, 10, 1, 1, 0.1)	8.23756	10.9037	52.838	53.6126	104.679	375.344	490.33	454.859	760.509	1222.49
(1000, 0.05, 30, 30, 10, 1.5, 0.5, 0.1)	7.98739	13.5476	40.2547	51.5951	110.665	345.606	369.139	430.859	854.649	747.212
(1000, 0.05, 30, 30, 10, 2, 0.5, 0.2)	6.96621	15.9334	73.2127	46.2343	89.2807	228.841	22.7264	303.776	792.11	955.251
(1000, 0.05, 30, 30, 10, 2, 1, 0.1)	7.4125	13.6819	40.2829	51.9841	100.811	257.571	548.007	527.264	962.113	1139.37
(1000, 0.05, 30, 30, 20, 1.5, 0.1, 0.1)	6.32159	17.2151	41.3749	47.4069	103.764	350.368	368.779	401.277	678.293	1046.97
(1000, 0.05, 30, 30, 20, 1.5, 0.1, 0.3)	6.62428	16.3424	47.0969	44.2861	104.11	353.582	361.81	410.048	682.622	1075.62
(1000, 0.05, 30, 30, 20, 2, 0.5, 0.3)	7.34465	17.2155	76.7125	47.5727	91.0742	235.82	23.6469	302.383	796.204	945.485
(1000, 0.05, 30, 30, 20, 2, 1, 0.2)	7.03231	12.2203	40.3657	46.3103	88.6892	236.195	348.163	528.263	1125.5	1135.5
(1000, 0.05, 30, 30, 5, 1, 0.5, 0.3)	7.98505	18.2914	45.1541	49.3967	122.775	353.141	385.266	568.606	595.743	1422.22
(1000, 0.05, 30, 30, 5, 1.5, 0.1, 0.1)	5.78694	17.9223	36.1744	46.3609	100.484	362.817	316.615	409.719	661.182	844.531
(1000, 0.1, 10, 10, 10, 1.5, 1, 0.3)	6.06515	11.0014	36.7636	40.3874	47.7844	143.269	23.0216	183.294	314.452	334.964
(1000, 0.1, 10, 10, 20, 1, 0.1, 0.1)	8.54654	11.8197	27.1194	38.3536	49.4997	109.273	89.874	221.147	165.402	523.015
(1000, 0.1, 10, 10, 20, 1, 1, 0.2)	7.01765	14.1412	29.9551	58.9833	39.8298	70.2722	22.1226	165.127	133.998	384.304
(1000, 0.1, 10, 10, 20, 1.5, 0.1, 0.2)	6.92328	13.4179	25.8239	33.7	46.5022	80.6788	20.796	231.139	211.182	526.249
(1000, 0.1, 10, 10, 20, 2, 0.1, 0.3)	6.0393	10.4141	37.8446	36.8409	35.296	93.1242	83.7171	213.054	362.829	545.24
(1000, 0.1, 10, 10, 20, 2, 0.5, 0.3)	7.45764	10.9608	34.9901	37.6476	18.2607	81.8088	95.2604	189.947	311.156	437.293
(1000, 0.1, 10, 10, 20, 2, 1, 0.3)	5.51322	11.3096	32.8463	29.726	15.2193	71.5507	121.433	209.39	203.168	257.41
(1000, 0.1, 10, 10, 5, 1, 0.1, 0.2)	7.59438	12.1243	27.0055	38.2226	47.2	109.226	82.9847	224.417	166.347	526.313
(1000, 0.1, 10, 10, 5, 1, 1, 0.3)	5.79721	12.437	30.8077	48.7711	31.2818	61.6241	18.7556	168.556	151.896	372.704
(1000, 0.1, 10, 20, 10, 1.5, 1, 0.2)	5.59149	10.0621	34.1722	34.915	42.9472	125.928	23.0268	186.953	377.826	312.031
(1000, 0.1, 10, 20, 10, 1.5, 1, 0.3)	6.0224	10.4056	33.9734	39.8942	46.6406	136.076	26.0151	194.813	326.509	398.848
(1000, 0.1, 10, 20, 20, 1, 0.1, 0.3)	7.86216	12.0641	30.7024	38.8687	48.4103	108.82	89.4394	221.348	357.944	734.196
(1000, 0.1, 10, 20, 20, 2, 0.1, 0.3)	5.9534	10.6242	36.1922	36.4948	33.9893	96.6053	104.965	192.291	379.437	615.98
(1000, 0.1, 10, 20, 5, 1, 0.1, 0.3)	7.84855	11.8745	27.8442	38.9947	44.8498	106.595	95.9175	220.73	352.159	651.796
(1000, 0.1, 10, 20, 5, 1.5, 0.5, 0.2)	6.28081	12.8308	29.8909	32.9906	20.7619	25.9715	22.1839	91.0097	306.913	668.875
(1000, 0.1, 10, 30, 10, 1, 0.1, 0.1)	8.41473	12.5554	28.3558	35.286	39.8284	109.688	104.083	56.8908	171.257	846.243
(1000, 0.1, 10, 30, 20, 1, 0.5, 0.2)	6.8593	13.45	30.3648	36.3625	48.1644	89.9526	14.6598	96.5177	114.858	656.93
(1000, 0.1, 10, 30, 5, 1.5, 1, 0.2)	6.74981	9.89149	35.281	40.4397	48.3991	139.828	21.5825	90.2116	185.069	525.364
(1000, 0.1, 20, 10, 10, 1, 0.1, 0.1)	8.24767	12.5495	54.5172	48.7252	80.4746	197.286	242.162	255.308	225.915	550.391
(1000, 0.1, 20, 10, 10, 1.5, 1, 0.3)	8.53914	17.7592	174.451	47.0753	109.295	292.841	239.25	284.799	307.783	683.882
(1000, 0.1, 20, 10, 20, 1, 0.1, 0.3)	8.83079	13.3191	51.4154	50.9266	88.0623	195.193	222.755	257.777	224.672	560.58
(1000, 0.1, 20, 10, 20, 1, 0.5, 0.3)	8.11935	12.4025	60.8111	53.9969	71.7365	251.857	228.859	279.983	582.448	745.192
(1000, 0.1, 20, 10, 20, 1.5, 0.1, 0.1)	8.56253	14.7277	59.875	38.9779	91.7	227.891	109.591	238.36	511.809	599.577
(1000, 0.1, 20, 10, 5, 1, 0.1, 0.1)	7.62568	12.3145	23.8389	48.7223	86.2034	197.274	228.14	255.872	235.844	612.816
(1000, 0.1, 20, 10, 5, 1, 0.5, 0.3)	9.06129	12.945	42.1412	53.5365	77.9274	250.109	53.788	277.218	587.139	745.155
(1000, 0.1, 20, 10, 5, 1.5, 0.5, 0.1)	7.00971	12.5422	31.1295	45.2627	16.6139	173.442	149.209	416.512	1177.29	539.241
(1000, 0.1, 20, 10, 5, 1.5, 1, 0.1)	7.55522	17.0273	42.9605	46.992	110.308	292.42	240.692	284.666	301.843	639.435
(1000, 0.1, 20, 20, 10, 1, 0.1, 0.3)	7.32829	11.8441	52.781	46.0411	54.6335	174.64	214.173	254.024	267.824	691.11
(1000, 0.1, 20, 20, 10, 2, 0.1, 0.1)	6.72892	14.5461	45.8301	42.7345	80.4841	229.784	249.026	356.869	591.682	755.056
(1000, 0.1, 20, 20, 10, 2, 0.5, 0.3)	7.73448	13.8509	44.0359	39.1003	102.171	194.108	169.662	372.688	550.617	893.139
(1000, 0.1, 20, 20, 10, 2, 1, 0.3)	6.77801	16.9386	44.4459	47.8829	115.35	193.945	172.271	386.094	370.097	711.96
(1000, 0.1, 20, 20, 20, 1, 0.5, 0.1)	9.05769	13.6555	45.4776	55.0812	73.6879	257.391	226.488	164.185	630.283	566.464
(1000, 0.1, 20, 20, 20, 1.5, 1, 0.2)	7.54601	16.2483	141.267	47.0525	105.287	278.88	201.192	319.204	477.08	971.64
(1000, 0.1, 20, 20, 20, 2, 1, 0.1)	6.94543	16.5917	44.5778	47.2822	117.225	199.931	142.412	362.208	368.018	711.241
(1000, 0.1, 20, 20, 5, 1, 0.5, 0.3)	8.43329	12.9483	42.1396	55.9396	73.1606	251.469	218.14	162.155	629.341	546.674
(1000, 0.1, 20, 20, 5, 1.5, 0.5, 0.2)	7.36594	13.4139	31.2993	43.9902	16.9972	177.277	246.118	346.828	441.568	550.032
(1000, 0.1, 20, 20, 5, 2, 0.1, 0.1)	6.56826	14.938	29.2997	34.9686	80.0787	227.078	243.618	373.553	581.642	686.415
(1000, 0.1, 20, 30, 10, 1, 0.1, 0.1)	8.84715	13.3911	52.3499	52.39	85.5067	203.042	140.245	347.555	290.179	812.847
(1000, 0.1, 20, 30, 20, 1, 0.5, 0.2)	7.87373	12.235	47.3753	49.423	65.8243	220.731	423.55	161.093	412.499	563.626
(1000, 0.1, 20, 30, 20, 2, 0.5, 0.2)	9.0025	14.7205	51.856	39.1411	104.479	198.981	189.549	372.776	581.978	601.821
(1000, 0.1, 20, 30, 5, 1, 1, 0.2)	8.47968	12.9236	36.8796	44.0417	107.744	151.051	14.4544	319.005	201.643	686.653
(1000, 0.1, 30, 10, 10, 1.5, 0.1, 0.1)	6.46077	17.1406	40.8074	43.5877	103.054	346.671	221.491	506.711	523.639	704.661
(1000, 0.1, 30, 10, 20, 1.5, 0.1, 0.1)	5.7218	15.4234	41.032	38.3816	90.9331	302.087	194.762	498.807	611.439	626.673
(1000, 0.1, 30, 10, 20, 1.5, 1, 0.1)	6.85536	13.3906	52.1311	49.9508	75.9089	298.686	508.083	394.634	541.487	593.203
(1000, 0.1, 30, 10, 20, 2, 0.5, 0.1)	7.42449	16.8917	65.6944	47.1859	99.5467	228.949	20.702	238.686	441.382	629.215
(1000, 0.1, 30, 10, 20, 2, 1, 0.1)	7.80787	12.9156	35.0062	51.3892	74.1608	256.656	265.61	382.904	412.465	597.592
(1000, 0.1, 30, 10, 5, 1, 0.1, 0.3)	8.15093	16.038	42.0452	63.4411	159.118	324.061	345.655	247.149	706.844	516.656
(1000, 0.1, 30, 10, 5, 1, 1, 0.1)	7.07661	10.3637	47.8396	52.179	103.814	369.166	516.445	303.547	475.984	585.603
(1000, 0.1, 30, 20, 10, 1, 0.5, 0.3)	10.0973	21.9964	57.1134	59.7363	117.338	332.023	498.256	564.755	990.796	961.32
(1000, 0.1, 30, 20, 10, 1.5, 0.5, 0.2)	8.1984	13.3051	39.5762	52.0674	114.906	351.565	413.491	553.21	573.41	1186.04
(1000, 0.1, 30, 20, 20, 1.5, 0.1, 0.2)	6.2634	16.2191	43.5715	43.8754	105.427	339.472	354.213	565.048	633.888	882.563
(1000, 0.1, 30, 20, 5, 2, 0.1, 0.3)	6.63125	17.0191	54.7303	38.871	76.8621	306.279	447.922	672.197	545.87	1021.25
(1000, 0.1, 30, 30, 10, 1, 0.5, 0.2)	8.88296	18.4527	56.3601	59.9223	121.89	345.734	515.047	588.188	356.046	1388.29
(1000, 0.1, 30, 30, 10, 1, 1, 0.2)	8.50918	11.1208	44.3542	54.6314	106.094	373.422	416.551	80.3798	310.305	1464.88
(1000, 0.1, 30, 30, 10, 1.5, 0.5, 0.2)	7.09581	11.8766	39.2326	46.7875	99.8872	304.656	332.013	415.473	1035.5	753.174
(1000, 0.1, 30, 30, 10, 1.5, 1, 0.1)	7.30335	12.9553	63.2798	46.4067	75.4639	296.5	13.1	191.305	548.959	526.218
(1000, 0.1, 30, 30, 10, 1.5, 1, 0.3)	7.64083	13.2517	51.6428	45.3945	73.9837	301.328	14.1533	184.025	546.975	568.498
(1000, 0.1, 30, 30, 10, 2, 0.1, 0.3)	5.48935	14.547	36.4236	48.7685	74.0008	276.186	571.682	501.226	661.795	700.047
(1000, 0.1, 30, 30, 10, 2, 0.5, 0.1)	7.07906	16.5558	67.8508	47.5729	92.0928	232.728	22.7563	306.664	776.157	853.969
(1000, 0.1, 30, 30, 10, 2, 0.5, 0.3)	7.37863	16.9299	69.9493	51.0346	95.2571	234.187	23.4774	310.877	789.995	940.277
(1000, 0.1, 30, 30, 10, 2, 1, 0.1)	7.70611	13.6469	42.463	50.5868	70.5925	251.849	483.82	517.565	969.043	1251.47
(1000, 0.1, 30, 30, 10, 2, 1, 0.3)	7.34681	13.2122	35.4247	49.9847	73.8499	256.449	367.737	528.027	966.066	1204.19
(1000, 0.1, 30, 30, 20, 1, 0.5, 0.1)	8.07841	16.9119	56.0599	53.3369	108.651	303.791	458.121	575.354	415.973	1298.98
(1000, 0.1, 30, 30, 20, 1, 1, 0.2)	7.53732	10.3126	43.2612	55.0486	110.294	381.273	501.929	79.5433	313.184	1188.27
(1000, 0.1, 30, 30, 20, 1, 1, 0.3)	8.41174	12.9676	45.2496	56.9716	107.161	383.626	494.688	81.3933	301.687	1064.66
(1000, 0.1, 30, 30, 5, 2, 1, 0.2)	5.85883	11.1182	32.5923	37.2344	72.2347	262.986	418.709	525.269	962.986	759.08
(3000, 0.01, 10, 10, 20, 1, 0.1, 0.2)	7.26778	11.2058	27.6879	36.6779	44.0361	95.6429	120.551	726.035	553.937	589.967
(3000, 0.01, 10, 10, 5, 1.5, 0.1, 0.2)	6.96297	13.9787	20.0476	33.4341	62.8282	81.5429	233.515	595.348	453.844	719.969
(3000, 0.01, 10, 10, 5, 1.5, 0.5, 0.1)	7.64607	16.2615	29.2762	37.9604	54.591	60.8432	194.078	401.168	364.813	587.193
(3000, 0.01, 10, 10, 5, 2, 1, 0.2)	6.17513	11.132	32.0799	29.7508	38.5366	105.002	261.32	461.015	262.504	1034.34
(3000, 0.01, 10, 20, 10, 1.5, 0.5, 0.1)	6.82053	14.4229	31.0057	36.1791	57.5854	62.1383	220.104	449.132	546.333	885.099
(3000, 0.01, 10, 20, 20, 2, 0.1, 0.1)	5.42274	9.09723	37.2304	31.4425	64.5297	95.5858	210.322	451.094	649.158	725.67
(3000, 0.01, 10, 20, 5, 1, 0.1, 0.2)	8.00013	12.2814	30.7814	38.188	49.9089	107.727	126.375	368.563	292.82	901.898
(3000, 0.01, 10, 20, 5, 1, 1, 0.3)	6.54701	14.5547	151.522	52.7088	41.4179	99.4214	83.2291	265.668	513.907	726.547
(3000, 0.01, 10, 20, 5, 2, 0.1, 0.1)	5.69657	10.4459	30.9915	35.8002	71.0492	100.109	235.772	364.033	427.86	648.609
(3000, 0.01, 10, 20, 5, 2, 1, 0.1)	6.13587	11.9535	37.0383	30.0932	37.8886	108.341	272.46	472.33	338.454	1139.92
(3000, 0.01, 10, 30, 10, 1, 1, 0.2)	6.57553	13.8954	28.8486	49.9632	36.7092	102.629	127.031	277.884	467.796	1162.91
(3000, 0.01, 10, 30, 20, 1, 0.5, 0.3)	6.59104	12.8877	28.4937	37.0465	48.7503	108.815	77.272	515.925	612.831	702.689
(3000, 0.01, 10, 30, 20, 1.5, 1, 0.3)	5.4382	9.31271	38.5075	35.3958	43.5733	137.266	229.559	417.089	541.411	590.176
(3000, 0.01, 10, 30, 5, 1, 1, 0.3)	6.80841	14.7392	29.4817	51.5302	37.2015	101.763	83.3337	283.143	378.858	1200.86
(3000, 0.01, 10, 30, 5, 1.5, 0.1, 0.3)	6.54833	12.4947	16.6521	29.9994	56.7172	73.6559	199.376	443.714	571.2	709.534
(3000, 0.01, 10, 30, 5, 1.5, 0.5, 0.2)	6.17159	14.036	30.4449	37.2508	56.7981	61.0783	194.063	812.069	379.366	812.593
(3000, 0.01, 10, 30, 5, 2, 1, 0.1)	5.58516	12.5258	37.3195	28.8699	42.1694	106.337	265.128	350.958	340.708	1158.96
(3000, 0.01, 20, 10, 10, 1, 0.1, 0.2)	8.16113	12.9133	57.3234	53.0776	83.3258	211.918	287.627	662.48	751.443	634.601
(3000, 0.01, 20, 10, 10, 1, 1, 0.3)	8.21824	12.6976	37.4854	48.7618	149.928	173.344	388.139	585.494	889.475	948.494
(3000, 0.01, 20, 10, 20, 2, 0.1, 0.1)	6.78166	14.6093	46.8363	44.1514	98.2517	233.062	526.605	1004.92	864.188	833.392
(3000, 0.01, 20, 10, 5, 2, 0.5, 0.3)	7.54778	13.2959	35.3586	38.8867	104.012	195.526	74.7875	465.831	586.411	1088.84
(3000, 0.01, 20, 20, 10, 1.5, 0.5, 0.2)	7.10913	12.3189	31.765	41.1548	68.7379	159.073	248.409	780.428	1073.32	949.6
(3000, 0.01, 20, 20, 10, 2, 0.5, 0.3)	7.63545	13.3106	44.5478	38.8832	105.627	197.155	338.072	837.499	629.091	1328.91
(3000, 0.01, 20, 20, 10, 2, 1, 0.1)	6.91135	15.3068	45.7793	42.911	129.219	174.062	460.109	772.532	1234.11	688.436
(3000, 0.01, 20, 20, 20, 1.5, 0.1, 0.1)	8.73637	13.1333	55.8928	42.673	80.5086	225.535	277.263	837.805	696.884	847.541
(3000, 0.01, 20, 20, 20, 1.5, 1, 0.2)	7.91362	17.8885	46.5868	49.155	111.851	283.4	576.89	1041.81	792.373	989.248
(3000, 0.01, 20, 20, 5, 1, 0.1, 0.2)	8.1425	12.6339	23.9201	53.6614	88.5712	211.223	249.875	1156.89	874.6	928.098
(3000, 0.01, 20, 20, 5, 1, 0.5, 0.1)	7.92511	12.6277	42.4392	50.4817	70.6261	228.728	194.406	707.084	982.019	779.189
(3000, 0.01, 20, 20, 5, 1, 0.5, 0.3)	8.42813	13.0894	42.8542	53.1086	74.501	250.182	202.088	719.029	841.312	779.008
(3000, 0.01, 20, 20, 5, 1.5, 0.5, 0.2)	7.29404	12.9693	34.3876	46.9621	74.5588	178.591	276.359	580.42	800.482	956.262
(3000, 0.01, 20, 20, 5, 1.5, 0.5, 0.3)	7.28104	13.0624	33.0919	44.0913	74.4532	178.447	281.89	570.688	807.608	898.563
(3000, 0.01, 20, 20, 5, 2, 0.5, 0.1)	8.06241	13.2268	35.441	37.2414	105.265	194.361	157.432	865.779	826.781	711.515
(3000, 0.01, 20, 20, 5, 2, 0.5, 0.2)	8.2392	13.3973	34.7555	36.8479	102.994	194.951	73.6602	830.013	832.719	718.388
(3000, 0.01, 20, 30, 10, 1, 0.1, 0.3)	7.81064	13.6506	55.7096	51.3608	84.6198	202.703	258.282	637.078	1008.67	1072.81
(3000, 0.01, 20, 30, 20, 1, 0.1, 0.2)	7.54275	12.2224	56.8899	51.0896	90.214	209.471	259.735	631.165	1005.05	1161.41
(3000, 0.01, 20, 30, 20, 1, 1, 0.3)	7.68833	11.1185	37.4974	43.895	134.428	156.657	340.111	846.336	832.521	910.749
(3000, 0.01, 20, 30, 20, 2, 0.1, 0.1)	6.21825	13.9938	47.4636	41.8907	94.5911	223.985	498.788	435.063	781.8	989.302
(3000, 0.01, 20, 30, 5, 2, 0.1, 0.1)	6.52113	14.7986	30.1823	36.2756	96.7286	237.865	522.329	440.935	697.627	893.406
(3000, 0.01, 30, 10, 10, 1, 0.5, 0.2)	7.6967	15.2899	56.4412	55.195	101.875	286.224	385.449	1265.56	1062.37	910.582
(3000, 0.01, 30, 10, 10, 1.5, 0.1, 0.2)	6.39116	16.4757	40.7186	46.5135	101.734	343.28	414.398	1400.41	1064.18	995.788
(3000, 0.01, 30, 10, 10, 1.5, 0.5, 0.3)	7.53115	12.3579	40.4247	51.157	114.444	345.188	512.438	1365.72	1118.32	1785.84
(3000, 0.01, 30, 10, 10, 2, 1, 0.2)	8.17685	13.7479	39.5308	57.6562	105.343	263.719	784.485	742.36	721.93	618.176
(3000, 0.01, 30, 10, 20, 1, 0.5, 0.2)	9.09728	17.573	54.9684	64.2651	120.125	348.468	406.739	1289.45	1060.49	919.797
(3000, 0.01, 30, 10, 20, 1, 0.5, 0.3)	8.7009	17.1773	55.8207	63.2756	120.719	344.737	400.713	1244.69	1083.4	925.558
(3000, 0.01, 30, 10, 20, 2, 0.1, 0.2)	6.38247	15.3859	36.6679	54.3674	86.6777	315.026	590.751	1273.27	1126.36	622.469
(3000, 0.01, 30, 10, 20, 2, 0.1, 0.3)	6.14151	14.6265	37.1677	49.0268	76.2641	273.059	512.406	1282.04	1350.83	612.079
(3000, 0.01, 30, 10, 5, 1, 0.5, 0.3)	7.17261	17.3633	44.6864	46.8208	109.508	314.522	364.358	1220.84	1189.23	778.331
(3000, 0.01, 30, 10, 5, 1, 1, 0.1)	6.75209	9.92366	49.864	48.1928	93.7964	332.536	456.07	1322.93	1184.76	724.344
(3000, 0.01, 30, 10, 5, 1, 1, 0.3)	8.14671	10.286	49.4485	54.2655	105.757	374.942	517.167	1307.57	1007.42	724.444
(3000, 0.01, 30, 10, 5, 1.5, 0.5, 0.1)	8.1886	12.4053	40.8729	43.7813	112.842	341.188	673.364	1010.02	1344.06	735.899
(3000, 0.01, 30, 20, 10, 1.5, 0.5, 0.2)	7.52222	12.6209	40.3762	52.0859	109.856	341.218	516.719	1089.48	992.268	1505.05
(3000, 0.01, 30, 20, 10, 1.5, 1, 0.2)	7.28074	12.407	53.7041	45.7028	70.0076	263.53	422.927	867.028	1383.72	1139.87
(3000, 0.01, 30, 20, 10, 2, 0.1, 0.1)	6.51818	16.0557	36.7771	55.5033	86.0852	306.844	608.305	1084.55	862.172	1361.19
(3000, 0.01, 30, 20, 20, 1.5, 0.1, 0.1)	6.44062	16.595	45.0821	43.2653	103.335	350.679	403.707	1116	1189.97	1479.51
(3000, 0.01, 30, 20, 20, 2, 1, 0.1)	7.2033	13.3964	39.3864	51.6973	101.461	267.702	794.952	1540.71	1924.35	678.297
(3000, 0.01, 30, 20, 5, 1, 0.5, 0.1)	7.01913	18.4319	45.9639	50.5419	120.907	346.977	393.073	1245.73	1211.24	1907
(3000, 0.01, 30, 20, 5, 1.5, 0.5, 0.2)	6.95385	11.5173	40.1558	39.5159	100.383	301.547	591.718	1078.25	839.028	1096.94
(3000, 0.01, 30, 20, 5, 1.5, 1, 0.2)	6.66198	13.078	44.8862	42.0289	77.068	292.368	116.922	1108.65	1304.08	902.223
(3000, 0.01, 30, 30, 10, 1, 0.1, 0.1)	8.52355	16.2589	56.5467	60.5768	160.198	331.262	434.309	751.744	1686.58	1048.2
(3000, 0.01, 30, 30, 10, 1, 1, 0.1)	7.43312	10.2851	55.2536	55.8783	108.896	381.858	433.685	1272.05	1342.92	1719.32
(3000, 0.01, 30, 30, 10, 1.5, 1, 0.2)	6.67279	12.1118	52.2515	42.139	70.2054	264.962	425.376	893.497	1343.63	954.342
(3000, 0.01, 30, 30, 10, 2, 0.1, 0.3)	6.56218	16.6788	37.3486	53.3932	87.7666	318.528	577.281	997.37	1012.13	2201.49
(3000, 0.01, 30, 30, 10, 2, 0.5, 0.2)	7.43986	17.8912	73.0083	48.2154	91.2662	236.171	470.241	956.106	1777.74	1596.89
(3000, 0.01, 30, 30, 10, 2, 1, 0.3)	7.43285	14.1015	37.9297	53.9095	99.0939	261.943	685.796	1221.97	2067.01	6226.85
(3000, 0.01, 30, 30, 20, 2, 1, 0.2)	6.76502	13.3163	39.2032	53.0179	97.9844	257.8	683.719	1222.91	2071.96	3768.18
(3000, 0.01, 30, 30, 5, 1, 1, 0.2)	7.82165	10.611	47.4945	53.2002	106.339	376.653	531.934	1315.8	1298.76	2185.97
(3000, 0.01, 30, 30, 5, 2, 1, 0.3)	7.10794	13.4178	34.288	40.3304	103.653	265.573	670.826	747.201	2575.51	2639.28
(3000, 0.05, 10, 10, 10, 1, 0.1, 0.1)	8.70292	12.0782	30.6242	36.6495	46.9122	110.77	132.495	601.333	473.508	579.469
(3000, 0.05, 10, 10, 10, 1.5, 0.5, 0.3)	6.80372	14.6236	30.8566	36.7488	55.5914	62.3508	218.764	390.671	529.11	627.194
(3000, 0.05, 10, 10, 10, 1.5, 1, 0.1)	5.92309	10.5249	40.6065	42.1022	50.5211	147.167	252.459	355.328	453.7	783.938
(3000, 0.05, 10, 10, 10, 2, 0.5, 0.1)	6.22412	10.2663	32.055	39.3249	47.8274	90.2472	158.616	399.556	698.864	559.023
(3000, 0.05, 10, 10, 20, 1, 1, 0.1)	6.59736	14.1719	34.8918	56.7239	43.2042	98.7345	125.129	262.859	506.79	375.989
(3000, 0.05, 10, 10, 5, 1.5, 0.1, 0.2)	7.37351	14.5888	17.0415	33.4949	61.8548	80.4023	225.577	589.591	343.028	653.88
(3000, 0.05, 10, 10, 5, 1.5, 0.5, 0.1)	6.86237	13.8064	29.4743	36.9258	59.406	61.4899	191.328	402.033	363.714	577.66
(3000, 0.05, 10, 10, 5, 2, 0.5, 0.1)	6.4927	11.1594	31.3738	41.9353	49.983	89.8183	155.853	298.773	378.308	453.062
(3000, 0.05, 10, 10, 5, 2, 1, 0.2)	5.85177	11.9722	34.4917	29.7384	35.5319	110.537	219.354	424.964	260.406	243.787
(3000, 0.05, 10, 20, 10, 1, 0.1, 0.1)	7.98631	11.9648	27.9017	34.8262	46.7364	103.859	124.532	603.094	547.511	763.343
(3000, 0.05, 10, 20, 10, 1, 0.1, 0.3)	7.6582	11.6268	26.9351	32.958	43.8075	99.3325	116.068	612.937	562.354	757.555
(3000, 0.05, 10, 20, 10, 1.5, 0.5, 0.3)	6.40433	13.1626	30.064	36.1465	56.4147	58.395	213.443	385.641	537.985	816.291
(3000, 0.05, 10, 20, 10, 2, 0.5, 0.1)	6.35379	10.927	31.6991	38.3963	48.7354	88.1721	161.762	400.704	891.461	530.012
(3000, 0.05, 10, 20, 10, 2, 0.5, 0.3)	6.1985	10.7698	31.5724	37.229	46.4125	90.3293	150.12	409.648	1046.78	529.14
(3000, 0.05, 10, 20, 20, 1, 0.1, 0.1)	8.04619	11.6021	27.4154	35.8442	47.8314	105.035	139.316	724.728	494.917	830.753
(3000, 0.05, 10, 20, 20, 1, 1, 0.1)	5.95387	12.6422	28.8862	47.2571	31.2633	88.4109	110.417	269.671	597.252	473.723
(3000, 0.05, 10, 20, 20, 2, 1, 0.2)	5.45307	11.3171	34.0256	30.501	35.2966	106.39	251.101	509.453	520.057	348.114
(3000, 0.05, 10, 20, 5, 1, 1, 0.1)	6.68617	13.9663	32.0226	49.9454	38.6548	102.543	83.6617	225.901	515.854	514.118
(3000, 0.05, 10, 20, 5, 2, 0.1, 0.1)	5.66754	9.47313	33.6147	34.1106	65.2033	101.633	172.281	371.798	374.833	640.61
(3000, 0.05, 10, 20, 5, 2, 1, 0.3)	5.85931	11.7209	34.9633	30.439	35.3924	103.52	228.127	439.596	353.061	345.889
(3000, 0.05, 10, 30, 10, 1, 0.1, 0.3)	8.1927	11.228	29.1527	38.0041	46.5475	107.871	133.925	57.9091	482.187	824.074
(3000, 0.05, 10, 30, 20, 1, 0.5, 0.1)	6.59418	14.0332	29.9669	36.2875	54.9625	108.675	75.0459	514.338	597.837	682.89
(3000, 0.05, 10, 30, 20, 1.5, 0.1, 0.3)	7.19983	13.6465	26.8012	35.0713	59.2306	85.5571	191.031	501.055	596.512	780.758
(3000, 0.05, 10, 30, 20, 1.5, 1, 0.2)	5.94016	10.2525	37.8857	39.6398	49.6478	152.014	261.982	404.923	456.874	582.72
(3000, 0.05, 10, 30, 20, 2, 1, 0.1)	5.31308	11.7962	34.281	29.9929	35.7816	105.484	227.376	473.902	524.788	365.129
(3000, 0.05, 10, 30, 5, 1, 1, 0.2)	6.82908	14.6895	30.1912	54.1729	37.0685	102.87	85.986	276.785	374.388	681.172
(3000, 0.05, 10, 30, 5, 1.5, 0.1, 0.2)	7.26002	13.7899	16.6669	34.3533	59.0323	80.1638	221.642	390.347	487.94	790.742
(3000, 0.05, 10, 30, 5, 1.5, 0.5, 0.1)	6.10029	13.3121	32.0245	36.3271	57.0932	62.9844	200.297	645.281	370.914	743.376
(3000, 0.05, 10, 30, 5, 2, 0.5, 0.3)	6.13729	9.78326	32.1751	33.611	42.7683	83.5613	138.293	333.777	445.868	483.338
(3000, 0.05, 20, 10, 10, 1, 0.5, 0.1)	9.409	13.6404	45.5785	56.1273	75.8818	254.165	307.875	888.878	976.652	755.866
(3000, 0.05, 20, 10, 10, 1.5, 1, 0.3)	7.762	17.063	47.0007	49.8419	114.794	289.977	492.71	1054.53	727.314	844.773
(3000, 0.05, 20, 10, 10, 2, 1, 0.3)	6.67201	16.1819	44.6402	48.375	142.069	196.343	481.554	724.857	611.165	650.319
(3000, 0.05, 20, 10, 20, 1, 0.1, 0.3)	8.30912	12.2769	53.4851	49.9938	87.0196	210.359	256.181	679.082	724.781	558.353
(3000, 0.05, 20, 10, 20, 1, 1, 0.2)	8.54605	13.3416	36.8219	50.2586	153.99	177.309	399.374	568.109	869.1	843.777
(3000, 0.05, 20, 10, 20, 1, 1, 0.3)	7.47299	11.8372	39.1595	45.8991	134.81	158.028	358.074	563.971	1036.55	851.765
(3000, 0.05, 20, 10, 20, 2, 0.1, 0.3)	7.08573	13.625	45.148	42.268	92.4206	232.63	528.036	1008.66	824.731	730.629
(3000, 0.05, 20, 10, 20, 2, 0.5, 0.3)	7.14385	12.9999	46.295	39.0253	104.434	200.733	240.298	531.66	635.205	1604.64
(3000, 0.05, 20, 10, 20, 2, 1, 0.1)	6.92888	16.7388	44.4203	49.121	146.004	201.605	356.787	731.939	601.517	657.789
(3000, 0.05, 20, 10, 5, 1, 0.1, 0.1)	7.79693	12.9039	25.0793	50.55	87.9643	208.707	249.499	612.999	739.131	623.668
(3000, 0.05, 20, 10, 5, 1, 0.1, 0.3)	7.81857	11.5621	24.7208	50.8295	85.7273	210.803	254.692	615.514	736.845	619.312
(3000, 0.05, 20, 10, 5, 1.5, 0.1, 0.2)	7.79069	12.5065	40.6289	39.6564	93.1912	226.071	77.7222	650.656	606.417	725.296
(3000, 0.05, 20, 10, 5, 1.5, 0.5, 0.3)	7.51243	13.7325	30.9169	43.2059	76.1179	172.495	275.741	553.698	713.781	699.148
(3000, 0.05, 20, 10, 5, 2, 0.1, 0.1)	6.59637	14.4268	30.1957	34.3442	95.4884	235.918	522.952	707.225	502.278	628.521
(3000, 0.05, 20, 10, 5, 2, 1, 0.2)	6.98854	15.9696	27.7107	46.9484	135.95	188.31	444.984	1225.77	657.623	581.729
(3000, 0.05, 20, 20, 10, 1, 0.5, 0.1)	9.26144	13.1026	49.3491	54.5387	73.5995	250.892	306.585	896.834	847.991	855.849
(3000, 0.05, 20, 20, 10, 1.5, 0.1, 0.1)	8.13047	14.7362	61.8862	38.8996	87.7033	226.266	266.173	680.463	685.655	782.819
(3000, 0.05, 20, 20, 10, 2, 0.5, 0.2)	6.87584	12.5328	43.1424	35.2351	93.0787	174.33	316.739	836.702	750.614	1208.57
(3000, 0.05, 20, 20, 20, 1, 0.5, 0.1)	8.41794	12.5786	46.9112	48.789	68.5622	229.095	269.449	908.209	1002.08	771.222
(3000, 0.05, 20, 20, 20, 1.5, 1, 0.3)	7.94736	18.0762	49.7753	48.591	111.606	289.308	589.534	1067.19	809.948	1120.13
(3000, 0.05, 20, 20, 20, 2, 0.5, 0.2)	9.02021	13.3436	43.0478	38.819	103.316	199.5	345.32	858.545	626.483	1398.58
(3000, 0.05, 20, 20, 5, 1, 1, 0.3)	8.23188	11.7924	36.8745	47.0886	150.414	172.136	54.372	709.531	696.467	911.006
(3000, 0.05, 20, 20, 5, 2, 0.1, 0.3)	6.49126	13.8916	28.8271	33.3909	93.7687	227.778	530.908	484.141	598.03	912.699
(3000, 0.05, 20, 30, 10, 1, 1, 0.3)	7.51648	11.1727	37.2835	41.3729	142.063	155.562	356.595	822.988	831.921	590.415
(3000, 0.05, 20, 30, 10, 1.5, 1, 0.1)	8.13908	18.574	47.094	47.0426	111.905	293.219	582.594	1049.88	821.701	1486.89
(3000, 0.05, 20, 30, 10, 2, 0.1, 0.2)	7.10989	15.1209	46.5	42.5906	97.591	230.255	526.808	447.529	812.034	1109.2
(3000, 0.05, 20, 30, 10, 2, 1, 0.2)	7.24802	16.3636	47.7953	46.8053	144.556	197.132	394.077	648.515	1150.15	812.083
(3000, 0.05, 20, 30, 20, 1, 0.1, 0.2)	7.57778	12.054	53.1925	45.3061	77.8256	185.688	230.999	637.25	1148.21	1061.78
(3000, 0.05, 20, 30, 20, 1, 1, 0.3)	8.59316	13.6462	38.506	47.7972	145.74	149.276	379.837	845.114	709.61	988.498
(3000, 0.05, 20, 30, 20, 1.5, 0.1, 0.1)	8.48397	13.0599	58.5627	40.7664	92.4213	234.784	280.453	729.829	677.311	1198.92
(3000, 0.05, 20, 30, 20, 1.5, 0.1, 0.2)	7.71625	12.9615	57.8949	39.0043	88.4573	231.906	278.49	720.415	682.403	1196.85
(3000, 0.05, 20, 30, 5, 1, 0.1, 0.2)	7.95349	12.4773	26.8588	51.3755	83.2777	212.712	248.333	584.973	862.888	1071.31
(3000, 0.05, 20, 30, 5, 1.5, 0.1, 0.3)	8.62361	12.7942	40.622	39.6644	90.5348	234.384	76.1974	715.162	597.956	1206.26
(3000, 0.05, 20, 30, 5, 1.5, 0.5, 0.2)	7.8803	14.1407	30.9624	44.1807	76.715	176.359	280.402	584.803	631.84	1053.21
(3000, 0.05, 30, 10, 10, 1, 0.5, 0.1)	7.86188	17.4258	56.7853	58.2345	108.983	312.912	362.803	1270.79	1253.3	839.031
(3000, 0.05, 30, 10, 20, 1.5, 0.1, 0.1)	5.7617	14.6296	40.0001	38.1002	89.1329	307.342	376.515	1220.64	1235.36	907.17
(3000, 0.05, 30, 10, 20, 1.5, 0.1, 0.2)	5.45665	15.2204	40.4043	40.5391	91.216	312.981	364.574	1239.46	1258.76	919.482
(3000, 0.05, 30, 10, 20, 2, 0.1, 0.2)	6.44953	15.9251	36.343	54.329	78.7313	310.251	647.294	1281.47	1148.96	692.854
(3000, 0.05, 30, 10, 20, 2, 0.1, 0.3)	5.91397	16.0734	44.2687	54.9288	78.391	310.81	614.08	1316.35	1153.11	690.219
(3000, 0.05, 30, 10, 20, 2, 0.5, 0.2)	7.37432	16.5971	66.6096	48.4635	90.2654	229.406	475.187	799.656	1131.54	1899.02
(3000, 0.05, 30, 10, 5, 1.5, 0.1, 0.3)	6.05601	18.0909	39.9726	46.4685	101.887	352.647	461.598	1191.8	835.959	965.353
(3000, 0.05, 30, 20, 10, 1.5, 0.5, 0.2)	8.57339	12.7497	40.7348	52.6128	116.596	350.609	517.469	1101.16	1113.99	1606.92
(3000, 0.05, 30, 20, 10, 2, 0.5, 0.3)	7.23443	16.0488	72.036	47.4809	95.0659	240.813	444.81	1250.27	1328.31	1488.5
(3000, 0.05, 30, 20, 20, 1, 0.5, 0.1)	8.29865	16.9867	57.5961	59.0546	108.121	312.379	340.567	1292.1	1694.08	2074.22
(3000, 0.05, 30, 20, 20, 1, 1, 0.3)	9.11921	11.0794	53.6713	53.1499	105.518	376.794	430.407	1253.98	1005.56	1815.72
(3000, 0.05, 30, 20, 20, 1.5, 0.5, 0.1)	7.79648	13.2612	40.7474	51.6719	113.253	343.37	518.854	1107.06	1100.95	1453.04
(3000, 0.05, 30, 20, 20, 2, 1, 0.1)	7.0311	13.6203	38.3868	52.8059	98.2345	260.823	749.88	1548.14	2086.38	623.349
(3000, 0.05, 30, 20, 5, 1, 1, 0.1)	8.29375	10.6396	50.2568	53.9858	112.683	375.11	532.422	1272.56	754.735	1484.7
(3000, 0.05, 30, 30, 10, 1.5, 0.5, 0.1)	7.70496	13.0722	40.4926	50.6115	112.157	349.19	512.095	908.821	1226.34	1135.9
(3000, 0.05, 30, 30, 10, 1.5, 0.5, 0.2)	8.66009	12.5462	39.5631	51.0619	118.539	337.147	516.098	913.561	1237	1134.17
(3000, 0.05, 30, 30, 20, 1, 0.5, 0.1)	9.35706	17.8309	54.8993	63.7196	116.482	345.552	405.809	1280.92	1633.11	1381.03
(3000, 0.05, 30, 30, 20, 1, 0.5, 0.2)	9.40098	18.6348	59.6823	63.4435	118.635	342.45	391.775	1268.74	1625.97	1398.75
(3000, 0.05, 30, 30, 20, 1.5, 0.1, 0.1)	5.77169	15.721	41.4004	41.2988	99.3763	340.896	410.341	1109.17	1114.75	1101.67
(3000, 0.05, 30, 30, 5, 1.5, 0.1, 0.1)	5.46961	14.8447	36.6547	41.6093	91.9125	310.775	405.045	1479.31	964.689	1171.59
(3000, 0.05, 30, 30, 5, 2, 0.5, 0.2)	3.76761	16.5903	37.7564	35.8304	94.2133	245.086	511.041	967.375	1528.15	1082.67
(3000, 0.05, 30, 30, 5, 2, 0.5, 0.3)	3.78276	16.1857	37.974	35.7178	89.1352	237.365	503.761	978.912	1557.08	1194.13
(3000, 0.05, 30, 30, 5, 2, 1, 0.1)	6.59273	12.2309	33.1489	35.9679	90.4741	236.871	638.549	548.99	2981.88	2598.44
(3000, 0.05, 30, 30, 5, 2, 1, 0.2)	7.42236	12.7326	33.6481	39.6166	98.5177	266.537	781.495	553.794	2564.95	2679.09
(3000, 0.1, 10, 10, 10, 1, 1, 0.2)	6.38619	13.9024	29.5408	51.4822	35.6525	72.2186	41.2314	266.257	388.376	376.564
(3000, 0.1, 10, 10, 10, 2, 0.1, 0.2)	5.67193	10.12	37.5743	35.3706	34.4832	96.6504	107.304	418.343	432.518	596.077
(3000, 0.1, 10, 10, 20, 1.5, 0.1, 0.2)	7.06225	14.0066	25.6729	31.5611	45.2665	76.343	98.4051	578.906	362.946	648.014
(3000, 0.1, 10, 10, 20, 1.5, 1, 0.3)	6.08472	9.73848	34.5606	37.3342	45.243	137.859	64.305	289.856	446.039	303.853
(3000, 0.1, 10, 10, 5, 1, 0.1, 0.1)	8.62354	12.131	26.9687	37.3647	48.7385	104.719	141.225	368.946	286.603	521.151
(3000, 0.1, 10, 10, 5, 1.5, 0.1, 0.2)	6.94269	13.5791	16.3496	33.6407	45.8017	81.4442	224.079	514.97	326.219	640.803
(3000, 0.1, 10, 10, 5, 1.5, 1, 0.3)	6.18687	10.2969	33.0462	38.6845	46.4987	136.926	65.4014	283.547	312.687	312.02
(3000, 0.1, 10, 10, 5, 2, 0.1, 0.1)	5.86022	8.87562	31.2487	30.5635	31.8135	87.9626	97.8996	358.322	414.312	535.339
(3000, 0.1, 10, 10, 5, 2, 0.1, 0.2)	6.12592	10.1416	149.524	35.3037	35.3025	97.4561	111.314	356.929	367.617	588.089
(3000, 0.1, 10, 20, 10, 1, 0.1, 0.2)	7.93613	12.7025	27.1266	37.4945	42.6029	107.181	132.803	579.319	450.341	769.879
(3000, 0.1, 10, 20, 10, 1, 0.5, 0.3)	6.70301	13.2403	29.1302	36.431	48.7559	91.3863	33.2617	349.627	585.513	724.082
(3000, 0.1, 10, 20, 10, 1.5, 0.1, 0.2)	7.22595	13.9071	28.0202	33.1239	47.4544	84.7339	100.728	564.545	390.303	970.265
(3000, 0.1, 10, 20, 10, 1.5, 0.5, 0.3)	6.54046	13.4996	34.8069	37.4253	22.4854	28.6565	216.934	391.584	413.991	885.109
(3000, 0.1, 10, 20, 10, 2, 0.1, 0.1)	5.91111	9.87629	206.422	34.6284	34.879	95.4322	111.937	436.818	449.499	765.124
(3000, 0.1, 10, 20, 20, 1.5, 0.1, 0.1)	6.89384	15.9523	26.3848	33.2709	45.0923	80.2139	101.348	583.984	374.594	876.422
(3000, 0.1, 10, 20, 20, 2, 0.1, 0.3)	5.63162	9.96579	36.0172	35.517	34.4506	99.4039	112.034	437.125	470.838	778.457
(3000, 0.1, 10, 20, 5, 1.5, 0.5, 0.3)	6.75034	14.2754	31.6789	40.5404	23.9376	30.4764	195.126	294.513	381.813	874.87
(3000, 0.1, 10, 20, 5, 2, 1, 0.3)	5.69449	11.8275	35.528	30.1009	14.8407	75.4473	163.811	385.121	339.81	338.891
(3000, 0.1, 10, 30, 10, 1, 0.1, 0.3)	8.37394	12.2248	124.857	37.6223	43.1945	107.634	141.819	58.442	450.625	954.536
(3000, 0.1, 10, 30, 10, 1, 0.5, 0.1)	7.00299	13.7361	29.7278	37.2074	50.3315	91.8981	32.094	343.101	591.149	680.759
(3000, 0.1, 10, 30, 10, 1.5, 0.5, 0.2)	6.50031	13.8797	30.3145	38.3734	23.3155	28.9557	230.378	644.83	414.321	790.343
(3000, 0.1, 10, 30, 20, 1, 1, 0.1)	6.59802	15.5648	29.5687	53.0773	37.6386	69.2814	41.0932	280.126	472.572	472.024
(3000, 0.1, 10, 30, 20, 2, 1, 0.1)	5.76484	13.1526	34.3985	35.6109	15.79	74.9767	207.83	471.704	467.382	330.915
(3000, 0.1, 10, 30, 5, 1.5, 1, 0.3)	6.19553	10.1242	38.3586	39.2899	46.9433	136.604	68.909	376.189	331.594	562.012
(3000, 0.1, 20, 10, 10, 1, 0.1, 0.2)	8.21976	12.3279	393.79	47.6956	83.0631	193.297	263.156	599.014	738.398	612.993
(3000, 0.1, 20, 10, 20, 2, 0.1, 0.2)	6.44675	14.2942	48.0569	42.0938	79.8635	232.846	479.585	1005.95	820.108	624.784
(3000, 0.1, 20, 10, 5, 1, 0.1, 0.3)	6.88247	11.8636	24.0232	44.2034	79.2461	172.687	223.08	581.157	736.441	609.591
(3000, 0.1, 20, 10, 5, 1.5, 0.1, 0.1)	7.86051	13.5715	39.6179	38.3608	86.7032	227.558	41.2555	646.951	619.761	720.031
(3000, 0.1, 20, 10, 5, 1.5, 0.5, 0.3)	7.60354	13.2338	31.2317	45.6548	17.323	180.063	279.314	397.376	716.073	714.494
(3000, 0.1, 20, 10, 5, 2, 0.5, 0.1)	7.5964	13.4505	34.2468	39.3977	110.843	196.748	75.0666	458.082	586.199	1272.01
(3000, 0.1, 20, 10, 5, 2, 1, 0.3)	7.48712	16.6367	26.9877	46.5154	117.036	193.799	144.872	1027.68	567.359	623.854
(3000, 0.1, 20, 20, 10, 2, 0.5, 0.3)	7.64947	14.2141	44.1945	37.5951	101.183	190.968	223.875	823.626	595.483	1315.4
(3000, 0.1, 20, 20, 10, 2, 1, 0.1)	7.05318	16.6487	45.1433	47.4149	115.294	201.001	148.755	758.042	1043.16	740.55
(3000, 0.1, 20, 20, 20, 1, 1, 0.1)	7.75294	12.9216	43.9682	46.5578	149.924	147.605	395.106	551.534	712.884	1261.5
(3000, 0.1, 20, 20, 20, 2, 0.5, 0.1)	7.66172	12.804	43.3375	38.2024	101.536	193.534	230.386	820.096	588.121	1182.62
(3000, 0.1, 20, 20, 20, 2, 1, 0.2)	6.70658	16.9536	47.0691	47.0465	113.498	192.35	157.96	745.781	1044.13	657.962
(3000, 0.1, 20, 30, 10, 1, 0.1, 0.1)	7.92499	12.7325	51.8186	52.9595	87.1182	195.542	287.02	631.833	883.162	821.96
(3000, 0.1, 20, 30, 10, 1.5, 0.1, 0.2)	7.87121	12.6594	55.6065	40.2344	87.1407	220.758	266.129	723.497	675.89	1044.19
(3000, 0.1, 20, 30, 10, 1.5, 0.5, 0.3)	7.65482	12.7932	34.5138	44.7291	16.7129	171.945	274.428	680.569	694.829	1087.68
(3000, 0.1, 20, 30, 10, 2, 0.5, 0.3)	8.08898	12.7659	44.5109	36.5435	100.76	195.021	215.828	513.898	832.757	1310.14
(3000, 0.1, 20, 30, 10, 2, 1, 0.2)	7.41705	16.1304	44.2033	46.7307	117.742	194.484	154.282	654.356	1234.8	778.093
(3000, 0.1, 20, 30, 20, 1, 0.1, 0.1)	8.27012	12.1891	54.8623	48.9695	84.0393	193.578	278.635	631.922	882.791	802.665
(3000, 0.1, 20, 30, 20, 1, 1, 0.3)	8.49997	12.7886	36.9548	40.5203	150.843	149.118	395.539	839.875	707.883	899.73
(3000, 0.1, 20, 30, 20, 1.5, 0.1, 0.3)	8.30805	13.2636	57.4931	37.7606	84.3214	229.98	282.174	712.765	667.203	940.998
(3000, 0.1, 20, 30, 20, 1.5, 1, 0.2)	9.43148	17.2694	46.3315	48.144	108.412	287.197	558.769	820.769	810.1	835.88
(3000, 0.1, 20, 30, 20, 2, 0.1, 0.1)	6.94737	14.7967	46.1248	41.9408	81.1632	221.934	459.939	444.993	605.134	830.591
(3000, 0.1, 20, 30, 20, 2, 0.1, 0.2)	6.85197	14.9093	46.7342	40.7266	79.6254	229.344	490.14	441.722	619.112	936.505
(3000, 0.1, 20, 30, 5, 1, 0.1, 0.2)	7.78468	12.991	26.1929	49.5818	86.7745	191.29	246.163	579.67	851.57	822.456
(3000, 0.1, 20, 30, 5, 1, 0.1, 0.3)	7.59751	12.5143	23.9058	50.5789	66.4692	192.859	247.558	592.547	836.25	725.258
(3000, 0.1, 30, 10, 10, 1, 0.1, 0.3)	8.31314	15.1278	57.8894	54.8041	141.332	293.225	385.494	938.854	1499.76	613.531
(3000, 0.1, 30, 10, 10, 1.5, 0.5, 0.1)	6.89137	11.9846	38.8149	45.5861	100.656	303.78	458.491	1323.53	1323.44	2521.89
(3000, 0.1, 30, 10, 10, 1.5, 0.5, 0.2)	7.26545	12.1875	40.5545	51.0256	112.037	344.554	525.515	1314.36	1093.78	953.883
(3000, 0.1, 30, 10, 20, 1.5, 1, 0.3)	7.30054	13.5254	52.1679	46.7267	75.4046	294.906	467.281	1585.65	1192.43	640.242
(3000, 0.1, 30, 10, 20, 2, 1, 0.2)	7.60432	14.2761	36.0343	52.9956	72.2945	259.018	714.323	690.919	732.366	616.2
(3000, 0.1, 30, 10, 5, 1.5, 0.5, 0.1)	7.55185	12.3454	38.9416	44.2482	110.176	341.89	645.469	906.234	1243.42	852.931
(3000, 0.1, 30, 10, 5, 2, 0.5, 0.1)	3.67283	15.2995	38.4499	32.4578	82.6602	206.394	252.916	653.281	1274.42	1791.49
(3000, 0.1, 30, 20, 10, 1.5, 0.5, 0.1)	7.68729	12.9148	39.2813	50.8834	110.306	339.686	514.756	1085.68	1095.3	1461.44
(3000, 0.1, 30, 20, 10, 2, 0.5, 0.3)	7.06749	16.5107	65.9308	48.1113	92.4072	237.942	402.304	1251.98	1172.95	1494.46
(3000, 0.1, 30, 20, 20, 1, 0.1, 0.3)	9.71954	16.2012	56.9864	63.1781	156.977	331.2	434.455	1612.24	1224.65	1219.9
(3000, 0.1, 30, 20, 20, 1.5, 0.5, 0.2)	7.66174	12.5418	38.8592	55.6515	115.102	342.505	506.74	1102.97	1114.18	1484.78
(3000, 0.1, 30, 20, 20, 2, 0.5, 0.2)	6.99972	16.4399	83.0189	47.3479	92.4985	235.636	299.669	1238.07	1177.66	1468.32
(3000, 0.1, 30, 20, 5, 1, 0.5, 0.3)	7.63568	18.2511	51.0468	52.6289	121.687	348.181	406.28	1147.71	844.747	1936
(3000, 0.1, 30, 20, 5, 1, 1, 0.2)	7.17261	9.9238	47.6804	47.7538	89.8429	335.005	249.684	1253.11	381.936	1350.42
(3000, 0.1, 30, 30, 10, 1, 0.1, 0.1)	8.85593	15.756	58.4195	60.7252	162.44	332.557	450.194	774.566	1700.83	1127.91
(3000, 0.1, 30, 30, 10, 1, 0.1, 0.2)	8.54023	14.931	57.4688	55.6707	139.438	298.565	390.572	739.454	1968.56	1031.37
(3000, 0.1, 30, 30, 10, 1, 1, 0.2)	8.03764	10.1858	42.6562	51.6884	107.403	375.306	431.801	1288.18	1368.55	2981.08
(3000, 0.1, 30, 30, 10, 2, 1, 0.3)	7.2666	12.9182	35.8228	50.2517	72.6589	258.668	786.88	1232.45	2192.84	3811.64
(3000, 0.1, 30, 30, 20, 1, 1, 0.3)	7.79076	10.0061	43.0177	51.1092	99.0781	341.16	387.33	1284.89	1608.51	2316.71
(3000, 0.1, 30, 30, 20, 1.5, 1, 0.3)	7.2048	13.6409	53.5956	46.5943	75.208	298.184	480.222	883.01	1148.17	1177.83
(3000, 0.1, 30, 30, 5, 1, 0.1, 0.3)	8.99269	15.172	43.5122	59.8886	162.656	325.423	304.825	740.391	749.627	1154.4
(3000, 0.1, 30, 30, 5, 1, 0.5, 0.1)	7.58227	17.6768	44.5692	50.0278	118.192	347.738	414.198	1239.27	1332.73	968.58
(3000, 0.1, 30, 30, 5, 1.5, 0.5, 0.2)	7.80765	12.875	37.9118	44.922	112.994	337.096	657.853	562.466	1085.65	1147.45
(3000, 0.1, 30, 30, 5, 1.5, 1, 0.2)	7.13753	13.008	44.9709	42.2986	76.625	300.659	87.2901	1134.63	1043.69	762.125
(3000, 0.1, 30, 30, 5, 2, 0.1, 0.1)	5.85683	16.1502	52.3428	37.9656	78.7222	311.141	872.983	756.571	992.586	1581.67
(500, 0.01, 10, 10, 10, 1.5, 1, 0.3)	6.15453	10.5249	38.5927	40.5919	48.0462	62.5214	65.5402	190.606	266.225	418.979
(500, 0.01, 10, 10, 10, 2, 1, 0.1)	5.12175	11.0092	42.1596	29.4168	39.287	49.1526	63.9702	187.123	226.798	384.437
(500, 0.01, 10, 10, 20, 1, 0.1, 0.1)	8.14553	13.2643	26.9363	39.0987	47.7924	67.2992	69.1148	207.948	212.615	490.016
(500, 0.01, 10, 10, 20, 2, 0.1, 0.3)	6.35879	10.1292	36.09	37.6922	75.1736	65.5221	73.2123	169.281	268.34	485.188
(500, 0.01, 10, 10, 5, 1, 1, 0.3)	7.18516	14.2346	28.8119	53.7346	38.2638	49.563	45.3275	173.656	206.851	460.853
(500, 0.01, 10, 10, 5, 1.5, 0.1, 0.1)	8.01552	14.6605	17.3443	32.6027	62.0983	69.0888	87.4198	207.139	307.675	481.785
(500, 0.01, 10, 10, 5, 1.5, 0.5, 0.2)	6.7043	15.3565	29.3271	41.9061	55.8821	52.4211	81.8811	193.633	1120.91	471.641
(500, 0.01, 10, 10, 5, 2, 0.5, 0.2)	6.50038	10.4168	30.8606	38.1253	63.4271	46.9928	49.4608	192.355	263.956	391.996
(500, 0.01, 10, 20, 20, 1.5, 1, 0.3)	6.13476	10.0626	36.0208	39.659	47.9598	39.3641	60.2572	231.404	270.273	452.179
(500, 0.01, 10, 20, 20, 2, 0.5, 0.2)	6.51239	10.7372	31.5823	37.9738	61.952	56.3137	93.0466	220.599	275.754	417.984
(500, 0.01, 10, 20, 20, 2, 1, 0.2)	5.2972	11.584	38.3792	29.2903	38.6905	45.8997	22.5688	227.142	284.235	393.953
(500, 0.01, 10, 20, 5, 1.5, 0.1, 0.2)	7.12366	13.6189	16.0767	33.9828	61.4511	53.1588	81.9795	236.445	269.847	627.822
(500, 0.01, 10, 20, 5, 1.5, 1, 0.1)	6.08617	10.225	37.7048	40.4097	52.2843	40.3376	61.0553	235.081	265.403	438.534
(500, 0.01, 10, 20, 5, 2, 0.5, 0.2)	6.42587	10.2119	30.843	37.5033	59.9523	54.4639	84.8915	224.188	296.395	369.347
(500, 0.01, 20, 10, 10, 1, 0.1, 0.1)	8.07537	12.4848	57.4671	53.7152	76.2543	171.035	63.3107	246.724	368.539	550.078
(500, 0.01, 20, 10, 10, 1, 0.1, 0.3)	7.46093	12.5574	58.6245	53.2183	85.5446	167.689	68.5924	246.395	391.856	553.218
(500, 0.01, 20, 10, 10, 1.5, 0.1, 0.3)	8.54563	13.4351	56.7122	40.5778	88.4682	136.958	86.0618	288.392	326.096	576.003
(500, 0.01, 20, 10, 10, 2, 0.5, 0.2)	7.85466	12.317	43.0549	37.627	104.086	110.289	111.531	267.704	304.596	716.234
(500, 0.01, 20, 10, 10, 2, 0.5, 0.3)	7.45882	13.3684	43.1568	38.6433	104.967	109.003	111.062	266.958	296.894	640.575
(500, 0.01, 20, 10, 20, 1, 0.5, 0.1)	8.35519	13.7813	46.0116	55.393	73.6048	103.77	90.9196	234.376	392.516	592.5
(500, 0.01, 20, 10, 5, 2, 0.1, 0.1)	6.7169	14.4372	29.9523	34.5454	98.6013	124.214	124.516	236.783	322.006	648.429
(500, 0.01, 20, 20, 10, 1, 0.5, 0.2)	8.97355	12.6406	44.9051	55.5377	72.8089	184.197	115.126	238.599	449.936	525.172
(500, 0.01, 20, 20, 10, 1, 1, 0.3)	7.84802	12.4911	39.1965	49.7031	149.135	174.735	192.387	386.579	348.638	688.407
(500, 0.01, 20, 20, 10, 1.5, 0.5, 0.1)	7.41945	13.6087	32.36	46.5982	76.2049	108.171	134.986	341.781	365.924	730.724
(500, 0.01, 20, 20, 20, 1, 0.5, 0.2)	8.54699	13.2313	51.4914	54.0299	74.175	189.402	121.821	236.369	457.703	572.843
(500, 0.01, 20, 20, 20, 1, 1, 0.1)	8.54434	12.7521	38.936	49.965	148.838	173.329	188.307	383.613	344.613	779.05
(500, 0.01, 20, 20, 20, 1.5, 0.5, 0.2)	6.79832	12.2181	32.1348	40.7301	74.2779	97.0645	126.375	338.378	421.381	667.264
(500, 0.01, 20, 20, 20, 2, 0.5, 0.3)	7.7028	12.2995	43.1399	38.2186	104.161	76.9139	109.457	328.516	455.858	558.38
(500, 0.01, 20, 20, 5, 1.5, 0.1, 0.2)	7.58169	13.2524	40.8742	39.1564	89.2443	129.71	105.607	303.826	385.274	601.308
(500, 0.01, 20, 20, 5, 1.5, 0.5, 0.2)	7.93734	13.4463	214.811	44.9615	74.667	110.018	136.61	333.112	370.07	708.923
(500, 0.01, 20, 20, 5, 1.5, 1, 0.2)	7.90136	17.0425	43.2251	47.3026	115.795	71.7102	85.5152	237.355	390.612	896.697
(500, 0.01, 20, 20, 5, 2, 0.5, 0.3)	7.79389	13.6242	36.0627	37.4774	105.632	79.9729	110.893	336.548	454.349	545.261
(500, 0.01, 20, 30, 20, 1, 0.1, 0.2)	7.53142	12.4293	66.437	49.452	88.3121	11.316	154.143	214.561	349.315	967.484
(500, 0.01, 20, 30, 20, 1, 1, 0.1)	7.56699	11.4701	38.2916	45.6324	132.116	48.962	107.082	290.219	232.516	640.735
(500, 0.01, 20, 30, 5, 1, 1, 0.2)	8.17126	12.3899	44.1264	48.0623	148.945	56.3802	123.423	290.792	202.674	681.391
(500, 0.01, 30, 10, 10, 1, 0.5, 0.2)	9.07813	18.789	55.6099	63.2556	120.242	215.912	137.254	336.682	373.032	543.338
(500, 0.01, 30, 10, 10, 1.5, 0.5, 0.2)	7.53065	12.252	39.9531	50.6938	113.18	113.881	209.391	339.95	307.743	623.615
(500, 0.01, 30, 10, 10, 2, 0.5, 0.1)	7.4062	16.3288	67.425	49.3204	91.9659	112.78	172.839	364.762	357.807	585.705
(500, 0.01, 30, 10, 20, 1, 0.1, 0.2)	8.80609	17.0629	64.0351	60.3079	153.413	232.261	95.9119	290.959	458.091	560.429
(500, 0.01, 30, 10, 20, 1.5, 1, 0.3)	7.8784	12.2146	52.776	43.9696	75.659	157.579	109.454	270.985	386.813	454.729
(500, 0.01, 30, 10, 5, 1, 0.1, 0.3)	8.57834	16.3211	41.8536	62.9548	154.019	240.438	99.4171	280.164	441.601	547.522
(500, 0.01, 30, 10, 5, 1, 1, 0.1)	7.72983	11.0324	46.6783	54.4415	105.346	100.205	141.312	278.686	333.44	889.526
(500, 0.01, 30, 10, 5, 1.5, 0.1, 0.1)	6.06268	16.0337	82.8798	44.9588	109.876	201.341	100.032	289.026	332.001	497.95
(500, 0.01, 30, 10, 5, 1.5, 0.1, 0.2)	5.53232	15.2296	36.9868	41.8592	92.0945	182.599	84.1944	295.954	375.813	454.401
(500, 0.01, 30, 10, 5, 1.5, 0.5, 0.3)	7.78186	12.1916	39.4061	43.0619	115.193	115.234	207.516	346.295	323.826	646.713
(500, 0.01, 30, 10, 5, 1.5, 1, 0.1)	6.83439	13.8694	44.853	41.9046	77.0798	161.987	111.225	273.72	383.765	448.502
(500, 0.01, 30, 10, 5, 2, 0.5, 0.3)	3.76007	17.4782	41.4412	35.9783	91.3502	115.52	170.443	288.344	328.792	583.794
(500, 0.01, 30, 20, 10, 1.5, 0.5, 0.3)	8.17174	11.9996	42.9909	52.2899	113.452	200.775	232.218	517.927	475.407	917.969
(500, 0.01, 30, 20, 20, 2, 0.1, 0.1)	6.78087	16.7915	36.5301	53.407	87.6985	202.091	243.384	488.549	520.533	944.091
(500, 0.01, 30, 20, 20, 2, 0.5, 0.1)	7.37492	15.673	64.6331	47.4742	92.2639	195.757	257.031	421.433	668.46	825.475
(500, 0.01, 30, 20, 5, 1, 0.5, 0.3)	7.33227	17.0782	44.9264	48.6781	117.333	210.374	203.656	327.834	792.32	696.77
(500, 0.01, 30, 30, 10, 1.5, 0.5, 0.1)	8.68701	12.4362	40.4476	52.0107	110.378	26.9437	129.976	257.098	553.313	526.817
(500, 0.01, 30, 30, 10, 1.5, 0.5, 0.2)	7.54274	12.908	40.2724	51.4698	117.052	32.1972	132.689	262.327	504.266	513.321
(500, 0.01, 30, 30, 10, 1.5, 0.5, 0.3)	8.26089	13.3125	41.547	49.5263	114.484	28.4201	131.175	266.454	512.563	591.016
(500, 0.01, 30, 30, 20, 1.5, 0.5, 0.2)	7.56185	12.9688	40.7572	52.8528	114.492	27.4457	131.941	263.157	512.588	591.294
(500, 0.01, 30, 30, 5, 1.5, 0.5, 0.3)	7.9369	13.0349	39.3131	43.6716	114.193	27.529	82.5372	262.764	546.002	568.585
